# Supplementary material for: Off-target effects dominate a large-scale RNAi screen for modulators of the TGF-β pathway and reveal microRNA regulation of TGFBR2
Source: Silence. 2011 Mar 14;2:3. doi: 10.1186/1758-907X-2-3 (PMC3068080; doi:10.1186/1758-907X-2-3)
Supplement: Additional file 2 — Supplementary Tables 1-3. Table S1: Full screen results, Table S2: Target gene analysis (siRNA knockdown efficiencies), Table S3: Detailed analysis of 193 screen hits [file 1758-907X-2-3-S2.XLS]

## Sheet: 1 - full screen results
siRNA id	siRNA sequence (guide strand 5' -> 3')	siRNA sequence (passenger strand 5' -> 3')	plate	well	nuclei	GFP+ cells	N/C ratio	Signal (sigma)	rank	targeted gene	NCBI Gene ID	gene description	image problems
SKI-RSI-16906	UCCUUGGUCCAUUAGGAGATT	UCUCCUAAUGGACCAAGGATT	346	C1	708	138	0.99	-6.27	1	SNX1	6642	sorting nexin 1
SKI-RSI-7097	AUCUAAACUCCUCUGGAGCTT	GCUCCAGAGGAGUUUAGAUTT	339	N21	1273	276	1	-5.66	2	CYP7B1	9420	cytochrome P450, family 7, subfamily B, polypeptide 1
SKI-RSI-6317	UCCUUGGUCUCAUCUGCCUTT	AGGCAGAUGAGACCAAGGATT	336	A17	615	144	1.04	-5.33	3	BIN1	274	bridging integrator 1
SKI-RSI-12998	UCCUUGGUGUAUUCUAACATT	UGUUAGAAUACACCAAGGATT	320	G15	1072	181	1.01	-5.03	4	EIF2S1	1965	eukaryotic translation initiation factor 2, subunit 1 alpha, 35kDa
SKI-RSI-11162	UCAUAGCUCUGGCAUCGUCTT	GACGAUGCCAGAGCUAUGATT	344	P24	1037	213	1.05	-4.9	5	PPARD	5467	peroxisome proliferative activated receptor, delta
SKI-RSI-7049	AUGGUGUUUGCAAGCUCCUTT	AGGAGCUUGCAAACACCAUTT	324	P7	983	151	1.08	-4.37	6	S100A12	6283	S100 calcium binding protein A12 (calgranulin C)
SKI-RSI-4615	UGAUAGCACCAACACAAAGTT	CUUUGUGUUGGUGCUAUCATT	353	N3	966	89	1.06	-4.26	7	SARM1	23098	sterile alpha and TIR motif containing 1
SKI-RSI-17107	UGCUUGAGUAGUGCUAGUUTT	AACUAGCACUACUCAAGCATT	346	D1	852	183	1.06	-4.06	8	KIF9	64147	kinesin family member 9
SKI-RSI-20876	UUUGGCUUCUUCUAGUGACTT	GUCACUAGAAGAAGCCAAATT	323	J3	1219	261	1.04	-4.05	9	LOC440268	440268	hypothetical LOC440268
SKI-RSI-11482	UGAUGUUGUCUUGUCUGGUTT	ACCAGACAAGACAACAUCATT	322	H22	1078	234	1.03	-4.03	10	OR2AG1	144125	olfactory receptor, family 2, subfamily AG, member 1
SKI-RSI-2252	CUCCUUGGCACACUUCUCATT	UGAGAAGUGUGCCAAGGAGTT	339	A3	1037	206	1.05	-4.03	11	PRKACG	5568	protein kinase, cAMP-dependent, catalytic, gamma
SKI-RSI-8120	AUUGUUCCGGAAAUAGGUCTT	GACCUAUUUCCGGAACAAUTT	334	F7	1144	291	1.04	-3.83	12	FRZB	2487	frizzled-related protein
SKI-RSI-20075	UGGACAUGGAGUGGCCUGATT	UCAGGCCACUCCAUGUCCATT	354	K6	1168	249	1.06	-3.83	13	RBPSUH	3516	recombining binding protein suppressor of hairless (Drosophila)
SKI-RSI-2573	UCCAGCUGUUUCGUUCCUCTT	GAGGAACGAAACAGCUGGATT	311	P19	1124	214	1.08	-3.72	14	AKAP13	11214	A kinase (PRKA) anchor protein 13
SKI-RSI-13960	AUGUAUAGGUAGUGCACAGTT	CUGUGCACUACCUAUACAUTT	325	M12	962	156	1.06	-3.62	15	EIF2AK4	440275	eukaryotic translation initiation factor 2 alpha kinase 4
SKI-RSI-10137	UUGCAAGCCCAGAUCAGACTT	GUCUGAUCUGGGCUUGCAATT	303	C12	1038	333	1.07	-3.61	16	MYF6	4618	myogenic factor 6 (herculin)
SKI-RSI-10506	UAUAACUCUCAGGGGAUAUTT	AUAUCCCCUGAGAGUUAUATT	337	N18	1251	186	1.04	-3.6	17	ATP1B2	482	ATPase, Na+/K+ transporting, beta 2 polypeptide
SKI-RSI-21321	AUUGAAGCCACCAUUCUCCTT	GGAGAAUGGUGGCUUCAAUTT	351	M2	1206	341	1.09	-3.59	18	KLHL20	27252	kelch-like 20 (Drosophila)
SKI-RSI-21216	UUAUUGGGCAAAAUCCGGGTT	CCCGGAUUUUGCCCAAUAATT	343	E12	1218	211	1.04	-3.58	19	TBXAS1	6916	thromboxane A synthase 1 (platelet, cytochrome P450, family 5, subfamily A)
SKI-RSI-14894	AAGUGCAUUCCGUGCAAUCTT	GAUUGCACGGAAUGCACUUTT	343	K11	1056	254	1.06	-3.57	20	RAB7	7879	RAB7, member RAS oncogene family
SKI-RSI-12290	AACAUAGCCUCAUACAAGGTT	CCUUGUAUGAGGCUAUGUUTT	364	O24	883	164	1.06049	-3.55	21	ALDH18A1	5832	aldehyde dehydrogenase 18 family, member A1
SKI-RSI-563	AAUGGGAGACAAGCCAAUUTT	AAUUGGCUUGUCUCCCAUUTT	302	E24	735	175	1.06	-3.55	22	NUTF2	10204	nuclear transport factor 2
SKI-RSI-17324	AUCCUUGUCUGGAACAGUGTT	CACUGUUCCAGACAAGGAUTT	333	M8	1327	266	1.05	-3.5	23	ALDH1L1	10840	aldehyde dehydrogenase 1 family, member L1
SKI-RSI-4635	AUCCUUGGAGAUGAGCUGGTT	CCAGCUCAUCUCCAAGGAUTT	357	O1	817	154	1.13	-3.49	24	TGM2	7052	transglutaminase 2 (C polypeptide, protein-glutamine-gamma-glutamyltransferase)
SKI-RSI-8621	AUGUAUAGUCACGCAGUUCTT	GAACUGCGUGACUAUACAUTT	341	P5	1148	242	1.09	-3.49	25	ZNF417	147687	zinc finger protein 417
SKI-RSI-9129	AUGGCUAUUCCUGACCACGTT	CGUGGUCAGGAAUAGCCAUTT	318	I3	1208	196	1.05	-3.38	26	PDE4A	5141	phosphodiesterase 4A, cAMP-specific (phosphodiesterase E2 dunce homolog, Drosophila)
SKI-RSI-9401	ACCUUACCUUGUCGACGAATT	UUCGUCGACAAGGUAAGGUTT	325	E23	692	153	1.09	-3.36	27	LOC132205	132205	LOC132205 similar to tau-tubulin kinase
SKI-RSI-529	UCCAGCUGCAUUCCUCGCUTT	AGCGAGGAAUGCAGCUGGATT	301	B6	1158	369	1.05	-3.35	28	IKBKG	8517	inhibitor of kappa light polypeptide gene enhancer in B-cells, kinase gamma
SKI-RSI-6224	AUCCUUGGCCAGUUUGGUCTT	GACCAAACUGGCCAAGGAUTT	342	D6	1018	235	1.07	-3.32	29	CCL11	6356	chemokine (C-C motif) ligand 11
SKI-RSI-15707	UUUCAGCAAUACAAGCCCGTT	CGGGCUUGUAUUGCUGAAATT	330	P3	972	111	1.1	-3.21	30	DSTN	11034	destrin (actin depolymerizing factor)
SKI-RSI-2474	UCUCAUUUACCCUUUGGGGTT	CCCCAAAGGGUAAAUGAGATT	320	M10	1383	291	1.05	-3.18	31	RPS6KL1	83694	ribosomal protein S6 kinase-like 1
SKI-RSI-8776	UGGAAGACGCUUUAAAGGCTT	GCCUUUAAAGCGUCUUCCATT	356	E10	1011	299	1.07	-3.17	32	ZNF616	90317	zinc finger protein 616
SKI-RSI-11190	UUAUCCUGAUCACGUCUAGTT	CUAGACGUGAUCAGGAUAATT	353	I6	1223	203	1.06	-3.13	33	EDARADD	128178	EDAR-associated death domain
SKI-RSI-7108	AGCCUCUGGAGAAUCUCCUTT	AGGAGAUUCUCCAGAGGCUTT	355	C20	1107	252	1.06	-3.13	34	VCL	7414	vinculin
SKI-RSI-8376	UUGUAAAAACCAGGCGACCTT	GGUCGCCUGGUUUUUACAATT	322	G24	864	160	1.08	-3.08	35	SLC28A2	9153	solute carrier family 28 (sodium-coupled nucleoside transporter), member 2
SKI-RSI-3793	UUCAAGGUCAGUCUCUGGGTT	CCCAGAGACUGACCUUGAATT	344	L12	1278	259	1.04	-3.07	36	GOSR2	9570	golgi SNAP receptor complex member 2
SKI-RSI-5322	AGCGUCCUGAAGACUGGAUTT	AUCCAGUCUUCAGGACGCUTT	324	G20	963	254	1.07	-3.06	37	EPB41L4B	54566	erythrocyte membrane protein band 4.1 like 4B
SKI-RSI-14282	UCUGUCAUAGGAUCCAAAATT	UUUUGGAUCCUAUGACAGATT	351	H5	1061	245	1.09	-3.05	38	PDZD8	118987	PDZ domain containing 8
SKI-RSI-16572	AUAAGCAGUGAGAACGAGCTT	GCUCGUUCUCACUGCUUAUTT	331	A11	778	189	1.13	-3.05	39	C2orf28	51374	chromosome 2 open reading frame 28
SKI-RSI-10292	UCUCGCUGACGAAGCAGUATT	UACUGCUUCGUCAGCGAGATT	351	H8	1333	171	1.06	-3.04	40	GPR68	8111	G protein-coupled receptor 68
SKI-RSI-19461	UGUACUUCUCCUUGGAGAATT	UUCUCCAAGGAGAAGUACATT	329	G6	1058	215	1.07	-3.04	41	SH2D3C	10044	SH2 domain containing 3C
SKI-RSI-21285	UGUGCUUGGUCACGGACACTT	GUGUCCGUGACCAAGCACATT	341	P3	995	94	1.09	-3.03	42	ATP2A3	489	ATPase, Ca++ transporting, ubiquitous
SKI-RSI-11629	UGUAGUGAAUUCCAAAGAGTT	CUCUUUGGAAUUCACUACATT	330	D4	1049	190	1.08	-3.03	43	GHRHR	2692	growth hormone releasing hormone receptor
SKI-RSI-7243	AAUCCUCUGGUGACUGCUGTT	CAGCAGUCACCAGAGGAUUTT	331	G4	1117	233	1.08	-3.03	44	CAMP	820	cathelicidin antimicrobial peptide
SKI-RSI-3534	GAGGUUGUUGUUGAGCUCGTT	CGAGCUCAACAACAACCUCTT	331	N19	1167	214	1.07	-3.01	45	PAWR	5074	PRKC, apoptosis, WT1, regulator
SKI-RSI-17313	AGCUUAUCCAACAGACGUCTT	GACGUCUGUUGGAUAAGCUTT	357	A3	1003	166	1.11	-3.01	46	ALDH1A2	8854	aldehyde dehydrogenase 1 family, member A2
SKI-RSI-15674	UUGUGCUGCAUACGGAGCCTT	GGCUCCGUAUGCAGCACAATT	338	C11	1086	231	1.07	-3.01	47	SOX10	6663	SRY (sex determining region Y)-box 10
SKI-RSI-9824	AGACUGCAAAUAUUCCUGATT	UCAGGAAUAUUUGCAGUCUTT	361	G11	943	222	1.08	-2.98	48	GALR1	2587	galanin receptor 1
SKI-RSI-21376	UCAUAAGCAUGCUCCACACTT	GUGUGGAGCAUGCUUAUGATT	353	G20	1021	295	1.06	-2.98	49	ACSL5	51703	acyl-CoA synthetase long-chain family member 5
SKI-RSI-7683	UUUUCCUGGCCUCUGAUCCTT	GGAUCAGAGGCCAGGAAAATT	313	P5	1207	162	1.1	-2.96	50	IGF1	3479	insulin-like growth factor 1 (somatomedin C)
SKI-RSI-579	CUUGACUUCUGGGGUCCACTT	GUGGACCCCAGAAGUCAAGTT	352	K20	1229	236	1.07	-2.96	51	RHOA	387	ras homolog gene family, member A
SKI-RSI-15564	AUGCCAUUGUGCAUUGUCATT	UGACAAUGCACAAUGGCAUTT	319	L4	1288	316	1.06	-2.94	52	TFEC	22797	transcription factor EC
SKI-RSI-20682	UAUCUCAUGAAAGCGCUUCTT	GAAGCGCUUUCAUGAGAUATT	342	N1	1110	272	1.12	-2.94	53	TBX18	9096	T-box 18
SKI-RSI-7222	UCUACCCAGAACUCCACGATT	UCGUGGAGUUCUGGGUAGATT	338	I4	1354	363	1.05	-2.94	54	CRP	1401	C-reactive protein, pentraxin-related
SKI-RSI-20817	UAGCAUUCAUUUUCCGUGGTT	CCACGGAAAAUGAAUGCUATT	334	L22	1189	257	1.06	-2.94	55	KBTBD10	10324	kelch repeat and BTB (POZ) domain containing 10
SKI-RSI-861	CCACUGGUGUGGGCCAUAATT	UUAUGGCCCACACCAGUGGTT	302	I24	737	138	1.11	-2.92	56	NA	NA	NA
SKI-RSI-3682	ACAGCCUCGAACACUGACATT	UGUCAGUGUUCGAGGCUGUTT	319	H6	1037	352	1.07	-2.9	57	KLF9	687	Kruppel-like factor 9
SKI-RSI-2099	GAAGGUGUGAGUGAGGUCATT	UGACCUCACUCACACCUUCTT	304	A23	819	197	1.13	-2.9	58	PSCD4	27128	pleckstrin homology, Sec7 and coiled-coil domains 4
SKI-RSI-7738	AUCUACACACACGCAAGAATT	UUCUUGCGUGUGUGUAGAUTT	332	M22	1147	256	1.06	-2.88	59	TNFSF13, TNFSF12-TNFSF13	NA	NA
SKI-RSI-591	GAGCAGCUCUCGUAGCCAUTT	AUGGCUACGAGAGCUGCUCTT	301	A6	424	120	1.13	-2.88	60	RHOA	387	ras homolog gene family, member A
SKI-RSI-7834	UGAAUAACCCUCUGGACAGTT	CUGUCCAGAGGGUUAUUCATT	321	C15	887	176	1.07	-2.86	61	ANGPTL3	27329	angiopoietin-like 3
SKI-RSI-15988	AGGCAACAGGGAUGAGAUGTT	CAUCUCAUCCCUGUUGCCUTT	335	G11	1231	230	1.05	-2.86	62	SELPLG	6404	selectin P ligand
SKI-RSI-17001	ACCAUGUCGGCCUUUUCAATT	UUGAAAAGGCCGACAUGGUTT	304	G16	932	291	1.08	-2.86	63	HADHA	3030	hydroxyacyl-Coenzyme A dehydrogenase/3-ketoacyl-Coenzyme A thiolase/enoyl-Coenzyme A hydratase (trifunctional protein), alpha subunit
SKI-RSI-3406	GAUGAAGAAGAGCGCAGCATT	UGCUGCGCUCUUCUUCAUCTT	336	A1	1003	172	1.06	-2.83	64	PLXDC1	57125	plexin domain containing 1
SKI-RSI-17719	AUGGAGUAGCAUCACUCUCTT	GAGAGUGAUGCUACUCCAUTT	330	B4	1006	227	1.09	-2.83	65	ITGB1BP2	26548	integrin beta 1 binding protein (melusin) 2
SKI-RSI-7663	AGAUCCAGGAUUACGCCAGTT	CUGGCGUAAUCCUGGAUCUTT	350	J15	1278	330	1.06	-2.82	66	UNC5C	8633	unc-5 homolog C (C. elegans)
SKI-RSI-16483	UACAUGAUGUAAACGAUAATT	UUAUCGUUUACAUCAUGUATT	337	M11	1344	213	1.04	-2.82	67	USP25	29761	ubiquitin specific peptidase 25
SKI-RSI-9262	UGGCCGUCAAUGUAUUUCUTT	AGAAAUACAUUGACGGCCATT	325	D15	1175	380	1.08	-2.82	68	IL5	3567	interleukin 5 (colony-stimulating factor, eosinophil)
SKI-RSI-9166	ACUUUGGACAUGACCGGCUTT	AGCCGGUCAUGUCCAAAGUTT	306	A19	911	126	1.11	-2.81	69	HDAC1	3065	histone deacetylase 1
SKI-RSI-18809	AGCUCAAACAGUAUCUGGUTT	ACCAGAUACUGUUUGAGCUTT	320	M18	1371	338	1.05	-2.81	70	VIPR2	7434	vasoactive intestinal peptide receptor 2
SKI-RSI-10407	AGAUCACCGCGUAGACAACTT	GUUGUCUACGCGGUGAUCUTT	346	J9	1083	206	1.07	-2.8	71	NPBWR1	2831	neuropeptides B/W receptor 1
SKI-RSI-16459	UCAAGUGCAGUAGUAGAUGTT	CAUCUACUACUGCACUUGATT	323	F2	999	247	1.08	-2.8	72	CREBZF	58487	CREB/ATF bZIP transcription factor
SKI-RSI-9990	AGACUACUGUGGCCAGUAATT	UUACUGGCCACAGUAGUCUTT	346	I1	1027	270	1.11	-2.79	73	NA	NA	NA
SKI-RSI-20525	UUCCUUGGUACGGCCGCUCTT	GAGCGGCCGUACCAAGGAATT	325	K22	1085	290	1.09	-2.79	74	YARS2	51067	tyrosyl-tRNA synthetase 2 (mitochondrial)
SKI-RSI-8103	UUGGAGCCCUUUCCUUUCUTT	AGAAAGGAAAGGGCUCCAATT	333	G1	1009	190	1.09	-2.77	75	CCL21	6366	chemokine (C-C motif) ligand 21
SKI-RSI-5851	UCAAGUGCAUCUCCACAGCTT	GCUGUGGAGAUGCACUUGATT	330	D18	962	168	1.08	-2.76	76	GTF3C4	9329	general transcription factor IIIC, polypeptide 4, 90kDa
SKI-RSI-11686	UGCACCUGACUUUUCUCUGTT	CAGAGAAAAGUCAGGUGCATT	325	D21	1195	270	1.07	-2.76	77	P2RY2	5029	purinergic receptor P2Y, G-protein coupled, 2
SKI-RSI-2535	UUCCUUGGCUGUGAUGCUCTT	GAGCAUCACAGCCAAGGAATT	344	I12	1250	197	1.04	-2.75	78	ARHGEF2	9181	rho/rac guanine nucleotide exchange factor (GEF) 2
SKI-RSI-146	CAGUCUCAUCGUCCUCAUCTT	GAUGAGGACGAUGAGACUGTT	351	D5	1068	212	1.1	-2.73	79	KCNJ14	3770	potassium inwardly-rectifying channel, subfamily J, member 14
SKI-RSI-5403	AAUGCUGUUGGCAGCCAGATT	UCUGGCUGCCAACAGCAUUTT	330	N22	1087	360	1.09	-2.73	80	CD180	4064	CD180 molecule
SKI-RSI-26	GAUGUUCCACAAAUUCCACTT	GUGGAAUUUGUGGAACAUCTT	361	G6	1098	303	1.09	-2.72	81	BTRC, FBXW11	NA	NA
SKI-RSI-14271	UGGAGCUGCACAUAUUCCUTT	AGGAAUAUGUGCAGCUCCATT	322	M22	1239	228	1.05	-2.72	82	CTF1	1489	cardiotrophin 1
SKI-RSI-4078	AUGACACCUCAGUCCUUCCTT	GGAAGGACUGAGGUGUCAUTT	344	C16	887	264	1.07	-2.71	83	GTF2F2	2963	general transcription factor IIF, polypeptide 2, 30kDa
SKI-RSI-8946	AUCCUGAGAUGUCAGCAGCTT	GCUGCUGACAUCUCAGGAUTT	346	M9	1170	284	1.07	-2.7	84	SPTB	6710	spectrin, beta, erythrocytic (includes spherocytosis, clinical type I)
SKI-RSI-21028	AGGCUAUAAGCUCGCCUACTT	GUAGGCGAGCUUAUAGCCUTT	324	I10	1204	196	1.07	-2.69	85	POLA2	23649	polymerase (DNA directed), alpha 2 (70kD subunit)
SKI-RSI-21338	UCACCUUGCAGGAAGGAAGTT	CUUCCUUCCUGCAAGGUGATT	341	J7	1334	280	1.06	-2.68	86	EXOSC5	56915	exosome component 5
SKI-RSI-15591	UCUGGUCUCAGCCAUUGAATT	UUCAAUGGCUGAGACCAGATT	322	I21	1184	170	1.05	-2.68	87	ZNF215	7762	zinc finger protein 215
SKI-RSI-5973	UUCAAUAGUUGUCAGAGGCTT	GCCUCUGACAACUAUUGAATT	318	H20	1081	301	1.07	-2.68	88	TRAF5	7188	TNF receptor-associated factor 5
SKI-RSI-14548	AAUUGGCUCCACAGUCUUUTT	AAAGACUGUGGAGCCAAUUTT	351	C17	939	228	1.1	-2.67	89	RASGRP3	25780	RAS guanyl releasing protein 3 (calcium and DAG-regulated)
SKI-RSI-10496	AUAUUCCGUAAAACGAACATT	UGUUCGUUUUACGGAAUAUTT	302	F22	1012	221	1.06	-2.67	90	TARDBP	23435	TAR DNA binding protein
SKI-RSI-19443	AAAUGCUCCACCUCUCGGGTT	CCCGAGAGGUGGAGCAUUUTT	347	H7	1152	267	1.08	-2.66	91	PDK4	5166	pyruvate dehydrogenase kinase, isozyme 4
SKI-RSI-6137	AAAAACCCUUUCCUGGGGCTT	GCCCCAGGAAAGGGUUUUUTT	347	F20	1069	283	1.08	-2.65	92	ITPR2	3709	inositol 1,4,5-triphosphate receptor, type 2
SKI-RSI-14232	AUGUCUCAAAGUCAAAAAATT	UUUUUUGACUUUGAGACAUTT	327	K18	1361	320	1.03	-2.65	93	CDC14A	8556	CDC14 cell division cycle 14 homolog A (S. cerevisiae)
SKI-RSI-9654	AUGGUGAGAAGACACAGGCTT	GCCUGUGUCUUCUCACCAUTT	341	G15	1051	215	1.06	-2.64	94	FXYD5	53827	FXYD domain containing ion transport regulator 5
SKI-RSI-2840	GGUGCCAGGCAUUUUAUCCTT	GGAUAAAAUGCCUGGCACCTT	363	N3	1130	117	1.1	-2.63	95	STAT4	6775	signal transducer and activator of transcription 4
SKI-RSI-1899	AGCCCAUGCCCUUCACAAUTT	AUUGUGAAGGGCAUGGGCUTT	360	I7	1101	205	1.09	-2.63	96	KSR2	283455	kinase suppressor of ras 2
SKI-RSI-21044	AGGAUCAGCAGCCCGUAGCTT	GCUACGGGCUGCUGAUCCUTT	333	G18	1069	395	1.08	-2.62	97	CYP24A1	1591	cytochrome P450, family 24, subfamily A, polypeptide 1
SKI-RSI-7803	AAGUCUGACUCGGUAAGUATT	UACUUACCGAGUCAGACUUTT	338	A15	1041	373	1.1	-2.62	98	SPARC	6678	secreted protein, acidic, cysteine-rich (osteonectin)
SKI-RSI-3294	AUGUGUACAGCCCUCUUCCTT	GGAAGAGGGCUGUACACAUTT	351	D3	1046	196	1.11	-2.61	99	MTAP	4507	methylthioadenosine phosphorylase
SKI-RSI-16782	UGCGUUUACGGUUCACACGTT	CGUGUGAACCGUAAACGCATT	339	J7	1102	264	1.07	-2.61	100	NPR1	4881	natriuretic peptide receptor A/guanylate cyclase A (atrionatriuretic peptide receptor A)
SKI-RSI-19037	UUAUCCCAUAUGAGCUCAGTT	CUGAGCUCAUAUGGGAUAATT	329	E8	1165	231	1.07	-2.6	101	UBA2	10054	SUMO-1 activating enzyme subunit 2
SKI-RSI-827	GUUCAGCAGCAGCAGACCATT	UGGUCUGCUGCUGCUGAACTT	302	K17	990	230	1.06	-2.6	102	NA	NA	NA
SKI-RSI-5532	AGCUUGUGCCAAGUGCCAUTT	AUGGCACUUGGCACAAGCUTT	355	H5	1135	295	1.07	-2.6	103	IGSF2	9398	immunoglobulin superfamily, member 2
SKI-RSI-3351	GGGCUGUCAAUGACAGCUUTT	AAGCUGUCAUUGACAGCCCTT	352	E7	1112	203	1.08	-2.59	104	LTB4R2	56413	leukotriene B4 receptor 2
SKI-RSI-15149	AUAUCCCGGGAGUUGUCGUTT	ACGACAACUCCCGGGAUAUTT	329	N15	1004	147	1.08	-2.59	105	C2	717	complement component 2
SKI-RSI-6890	UUCCCUGCUACUGUUGCUUTT	AAGCAACAGUAGCAGGGAATT	339	K10	1314	226	1.05	-2.59	106	IL1R1	3554	interleukin 1 receptor, type I
SKI-RSI-11293	UUAUUUGGGUGGGCUGGGGTT	CCCCAGCCCACCCAAAUAATT	324	M20	1101	269	1.08	-2.58	107	RP3-402G11.12	80305	hypothetical protein PP2447
SKI-RSI-9368	UGCAUUGGCUCCCACUUCATT	UGAAGUGGGAGCCAAUGCATT	326	L6	1109	179	1.06	-2.58	108	SERPINB2	5055	serpin peptidase inhibitor, clade B (ovalbumin), member 2
SKI-RSI-15695	UAACGUGUGUAUGUCUGGCTT	GCCAGACAUACACACGUUATT	344	G16	1321	299	1.04	-2.58	109	HOXB6	3216	homeobox B6
SKI-RSI-5643	UUUCCUGGUUGGUGAGCAGTT	CUGCUCACCAACCAGGAAATT	321	L7	900	159	1.08	-2.58	110	MBD4	8930	methyl-CpG binding domain protein 4
SKI-RSI-10561	AGCGGUGCGUUUCAGGCUGTT	CAGCCUGAAACGCACCGCUTT	358	C4	989	192	1.11	-2.57	111	PCYT2	5833	phosphate cytidylyltransferase 2, ethanolamine
SKI-RSI-10400	AGUUCUCUCAAUUGCUUACTT	GUAAGCAAUUGAGAGAACUTT	357	J9	1094	173	1.09	-2.57	112	RABIF	5877	RAB interacting factor
SKI-RSI-18518	UAUGCUCCUCUUCCUGUUCTT	GAACAGGAAGAGGAGCAUATT	350	H1	1011	145	1.13	-2.57	113	WHSC1	7468	Wolf-Hirschhorn syndrome candidate 1
SKI-RSI-17190	UCAAGGUGGACAAAGCUCUTT	AGAGCUUUGUCCACCUUGATT	336	L3	1327	177	1.07	-2.57	114	A2M	2	alpha-2-macroglobulin
SKI-RSI-5345	UCCAAGUCGAGAAGAGACCTT	GGUCUCUUCUCGACUUGGATT	339	C15	988	284	1.07	-2.56	115	PPL	5493	periplakin
SKI-RSI-960	CAAACAGCGGUUGGAAUAATT	UUAUUCCAACCGCUGUUUGTT	351	K9	1102	228	1.09	-2.56	116	NA	NA	NA
SKI-RSI-11455	AUAUAUACUGCUAUGGUCATT	UGACCAUAGCAGUAUAUAUTT	317	M16	1206	191	1.06	-2.55	117	CNIH4	29097	cornichon homolog 4 (Drosophila)
SKI-RSI-2833	UUCGUCGAUGGCUUCGUCUTT	AGACGAAGCCAUCGACGAATT	303	C23	712	260	1.11	-2.55	118	DGKB	1607	diacylglycerol kinase, beta 90kDa
SKI-RSI-15141	AUGGACAUUUACGGUAGUGTT	CACUACCGUAAAUGUCCAUTT	344	G9	1107	276	1.06	-2.55	119	CDKN2A	1029	cyclin-dependent kinase inhibitor 2A (melanoma, p16, inhibits CDK4)
SKI-RSI-4382	UGUCUCCUCUCUUGUCCGUTT	ACGGACAAGAGAGGAGACATT	351	J10	1043	161	1.09	-2.55	120	NA	NA	NA
SKI-RSI-5880	UCUUGGCUUUGACACCGAGTT	CUCGGUGUCAAAGCCAAGATT	346	J17	1247	212	1.06	-2.55	121	GRAP2	9402	GRB2-related adaptor protein 2
SKI-RSI-2955	AUGAUGUCAUCGGCUGUGGTT	CCACAGCCGAUGACAUCAUTT	317	A19	730	160	1.12	-2.55	122	MC2R	4158	melanocortin 2 receptor (adrenocorticotropic hormone)
SKI-RSI-18653	AAUCAGGGCGGAGUAGGUGTT	CACCUACUCCGCCCUGAUUTT	341	I5	1122	298	1.07	-2.54	123	KIAA0963	22904	KIAA0963
SKI-RSI-5822	AGCCAGAAACUCAGACACCTT	GGUGUCUGAGUUUCUGGCUTT	303	E22	935	346	1.08	-2.54	124	PRDM2	7799	PR domain containing 2, with ZNF domain
SKI-RSI-2018	UGGUGAAGAGGCACUUAACTT	GUUAAGUGCCUCUUCACCATT	304	G21	1075	218	1.08	-2.54	125	ZMYND11	10771	zinc finger, MYND domain containing 11
SKI-RSI-7066	AUGUUCCGCCUGCUUUUGCTT	GCAAAAGCAGGCGGAACAUTT	355	K21	1174	305	1.07	-2.54	126	CACNB3	784	calcium channel, voltage-dependent, beta 3 subunit
SKI-RSI-9813	UCUCGGAGGCAGUUCCAGCTT	GCUGGAACUGCCUCCGAGATT	319	C21	972	251	1.08	-2.53	127	GPR12	2835	G protein-coupled receptor 12
SKI-RSI-3283	CCCAAGUCAUCCUGGUUGUTT	ACAACCAGGAUGACUUGGGTT	358	F4	1165	207	1.09	-2.53	128	NA	NA	NA
SKI-RSI-21253	UUGUCAAAGUGGAACGCUCTT	GAGCGUUCCACUUUGACAATT	344	G7	1164	356	1.06	-2.53	129	CPSF1	29894	cleavage and polyadenylation specific factor 1, 160kDa
SKI-RSI-3050	UUCUUUGGAGAGUCCGGUCTT	GACCGGACUCUCCAAAGAATT	347	J6	1134	323	1.08	-2.52	130	NA	NA	NA
SKI-RSI-5793	ACUGGAUCAGUCGCAGAAUTT	AUUCUGCGACUGAUCCAGUTT	326	C20	1035	276	1.06	-2.51	131	RCV1	5957	recoverin
SKI-RSI-2249	CAGAGCGAUCACCUUGAACTT	GUUCAAGGUGAUCGCUCUGTT	352	G24	790	196	1.13	-2.51	132	PHKG1	5260	phosphorylase kinase, gamma 1 (muscle)
SKI-RSI-17371	ACUACGACUCAGUGCCUGGTT	CCAGGCACUGAGUCGUAGUTT	334	F21	1166	363	1.06	-2.51	133	NA	NA	NA
SKI-RSI-3818	UUUCCUGGCCUCCUGGAACTT	GUUCCAGGAGGCCAGGAAATT	356	B24	932	232	1.14	-2.51	134	IKBKG	8517	inhibitor of kappa light polypeptide gene enhancer in B-cells, kinase gamma
SKI-RSI-402	GGGUUUUCCCAGUCACGACTT	GUCGUGACUGGGAAAACCCTT	361	M2	1094	327	1.12	-2.5	135	NA	NA	NA
SKI-RSI-11195	UGAUGUUGAUCUGGGGCACTT	GUGCCCCAGAUCAACAUCATT	355	D8	1171	212	1.07	-2.5	136	C1QTNF1	114897	C1q and tumor necrosis factor related protein 1
SKI-RSI-6017	UCCUGGAAGUUUGACGUCCTT	GGACGUCAAACUUCCAGGATT	353	M16	958	271	1.08	-2.49	137	NA	NA	NA
SKI-RSI-8728	AUGCUCCCUCUCAUACUCUTT	AGAGUAUGAGAGGGAGCAUTT	310	G9	1073	186	1.08	-2.49	138	NA	NA	NA
SKI-RSI-3708	AGUGGUACCACGAGCAAAGTT	CUUUGCUCGUGGUACCACUTT	358	H16	1055	283	1.09	-2.48	139	SSRP1	6749	structure specific recognition protein 1
SKI-RSI-610	GUUCUUGGGCUAUGUCCAATT	UUGGACAUAGCCCAAGAACTT	302	K11	565	157	1.08	-2.48	140	CCL20	6364	chemokine (C-C motif) ligand 20
SKI-RSI-3664	UGUGUAGCACAUGGGACACTT	GUGUCCCAUGUGCUACACATT	363	I2	577	80	1.16	-2.48	141	BIRC4	331	baculoviral IAP repeat-containing 4
SKI-RSI-19884	UCCUUGUCCUUGGACAGUGTT	CACUGUCCAAGGACAAGGATT	322	H23	1129	181	1.06	-2.48	142	SLC9A1	6548	solute carrier family 9 (sodium/hydrogen exchanger), member 1 (antiporter, Na+/H+, amiloride sensitive)
SKI-RSI-14638	AGCACUGCGAGUACUGUGUTT	ACACAGUACUCGCAGUGCUTT	310	L15	1087	239	1.08	-2.48	143	CARD11	84433	caspase recruitment domain family, member 11
SKI-RSI-14704	UAUAGUCCACAGACACGCUTT	AGCGUGUCUGUGGACUAUATT	305	N5	1232	287	1.09	-2.48	144	TNS1	7145	tensin 1
SKI-RSI-1947	UUUGUUGUCCAGUGGUCCGTT	CGGACCACUGGACAACAAATT	317	K20	1353	275	1.06	-2.48	145	SRPK1	6732	SFRS protein kinase 1
SKI-RSI-188	CACUUCCCGGAUACUCAGATT	UCUGAGUAUCCGGGAAGUGTT	345	F22	1231	297	1.06	-2.47	146	PSCD1	9267	pleckstrin homology, Sec7 and coiled-coil domains 1(cytohesin 1)
SKI-RSI-12173	UGCAGUGAUAAAGGCUACATT	UGUAGCCUUUAUCACUGCATT	335	F5	1237	282	1.07	-2.47	147	OR5B12	390191	olfactory receptor, family 5, subfamily B, member 12
SKI-RSI-498	UUCCUUUGUGGCACUUGGUTT	ACCAAGUGCCACAAAGGAATT	302	G7	1108	312	1.06	-2.47	148	TNFRSF1A	7132	tumor necrosis factor receptor superfamily, member 1A
SKI-RSI-5805	UCCAUGGAUGCAGAAGUCCTT	GGACUUCUGCAUCCAUGGATT	333	I17	1099	139	1.07	-2.46	149	HBEGF	1839	heparin-binding EGF-like growth factor
SKI-RSI-316	AGACGGCAAACGACUGUCCTT	GGACAGUCGUUUGCCGUCUTT	324	E16	829	207	1.09	-2.46	150	NA	NA	NA
SKI-RSI-14962	UCCCGUACUGGUUCUGGGGTT	CCCCAGAACCAGUACGGGATT	306	G21	1012	310	1.08	-2.46	151	CD19	930	CD19 molecule
SKI-RSI-6921	AACUGGUUCAGGUACUUCCTT	GGAAGUACCUGAACCAGUUTT	363	G7	1058	195	1.09	-2.45	152	IKBKB	3551	inhibitor of kappa light polypeptide gene enhancer in B-cells, kinase beta
SKI-RSI-15253	AUUAUGUCCUCUACGAUUATT	UAAUCGUAGAGGACAUAAUTT	303	M4	1136	301	1.09	-2.45	153	MLF1	4291	myeloid leukemia factor 1
SKI-RSI-19390	AGAGAUUCCUUUUCUUCACTT	GUGAAGAAAAGGAAUCUCUTT	354	H8	1160	324	1.08	-2.45	154	GOT2	2806	glutamic-oxaloacetic transaminase 2, mitochondrial (aspartate aminotransferase 2)
SKI-RSI-8752	UCAAGCCCAGAGGUGUCAUTT	AUGACACCUCUGGGCUUGATT	321	E17	939	214	1.07	-2.45	155	GRIA2	2891	glutamate receptor, ionotropic, AMPA 2
SKI-RSI-2939	GAGUGACCUGCUCCUCUAATT	UUAGAGGAGCAGGUCACUCTT	330	M19	963	276	1.09	-2.45	156	NCAM1	4684	neural cell adhesion molecule 1
SKI-RSI-12708	UCUGCAACGUAGAGGUUAUTT	AUAACCUCUACGUUGCAGATT	315	A1	1064	230	1.09	-2.45	157	ELA2B	51032	elastase 2B
SKI-RSI-14655	AUAGACCAUCCCCCUUCUUTT	AAGAAGGGGGAUGGUCUAUTT	311	E9	1117	240	1.07	-2.44	158	BLK	640	B lymphoid tyrosine kinase
SKI-RSI-270	CCUCAAUUGACACUUGCCUTT	AGGCAAGUGUCAAUUGAGGTT	319	H21	1181	267	1.06	-2.44	159	RAB6A	5870	RAB6A, member RAS oncogene family
SKI-RSI-2458	UCCACGAUGAAGGGAUGCUTT	AGCAUCCCUUCAUCGUGGATT	327	K22	1104	227	1.07	-2.43	160	LOC390777, RPS6KB1	NA	NA
SKI-RSI-332	CUGACCAUGCAGAGGAUGATT	UCAUCCUCUGCAUGGUCAGTT	335	K22	1275	314	1.08	-2.43	161	NA	NA	NA
SKI-RSI-16597	AGGUUGUGGGCAAAGAUGUTT	ACAUCUUUGCCCACAACCUTT	333	E21	1162	186	1.06	-2.42	162	CTSW	1521	cathepsin W (lymphopain)
SKI-RSI-2943	UUUGGACUGGUUGGCACAGTT	CUGUGCCAACCAGUCCAAATT	304	K15	958	211	1.09	-2.42	163	PDCD4	27250	programmed cell death 4 (neoplastic transformation inhibitor)
SKI-RSI-13936	UUUCAUUCCAUUGGAAUUUTT	AAAUUCCAAUGGAAUGAAATT	331	C22	1038	266	1.1	-2.42	164	GUCY2C	2984	guanylate cyclase 2C (heat stable enterotoxin receptor)
SKI-RSI-6126	AUGCACCGAACAGCUCCAUTT	AUGGAGCUGUUCGGUGCAUTT	319	N9	1030	229	1.09	-2.41	165	LAMA4	3910	laminin, alpha 4
SKI-RSI-10923	UUGAGCGAUUCCAGCUGCATT	UGCAGCUGGAAUCGCUCAATT	352	O6	1167	446	1.09	-2.41	166	FAM3B	54097	family with sequence similarity 3, member B
SKI-RSI-10494	UGCUUAUCUCAUCUGAAGCTT	GCUUCAGAUGAGAUAAGCATT	350	H15	1037	187	1.09	-2.41	167	PCDHB8	56128	protocadherin beta 8
SKI-RSI-21759	UACUUAAAGCCAGGGCCACTT	GUGGCCCUGGCUUUAAGUATT	354	I10	1143	217	1.08	-2.41	168	FBXL10	84678	F-box and leucine-rich repeat protein 10
SKI-RSI-13148	AUGGUGUGGCUCGUCGUGCTT	GCACGACGAGCCACACCAUTT	345	M19	1336	396	1.05	-2.4	169	POU3F2	5454	POU domain, class 3, transcription factor 2
SKI-RSI-10969	UUUGGAGCUCCCCAAACGCTT	GCGUUUGGGGAGCUCCAAATT	353	I22	1151	299	1.07	-2.4	170	PTPRN2	5799	protein tyrosine phosphatase, receptor type, N polypeptide 2
SKI-RSI-21440	AACACCAUCUACUUGAUGGTT	CCAUCAAGUAGAUGGUGUUTT	329	J21	1130	163	1.08	-2.39	171	ATRX	546	alpha thalassemia/mental retardation syndrome X-linked (RAD54 homolog, S. cerevisiae)
SKI-RSI-3108	GGAAGUGUCAUGGAAGGUGTT	CACCUUCCAUGACACUUCCTT	323	J20	1078	323	1.09	-2.39	172	Kua-UEV, UBE2V1	NA	NA
SKI-RSI-21105	AUAUGUAAGACCUUCCUUCTT	GAAGGAAGGUCUUACAUAUTT	358	L5	1116	209	1.1	-2.39	173	MYOM2	9172	myomesin (M-protein) 2, 165kDa
SKI-RSI-18974	UGUUCUUGAAGUCCCGCAGTT	CUGCGGGACUUCAAGAACATT	351	H9	1015	311	1.11	-2.39	174	OLFML3	56944	olfactomedin-like 3
SKI-RSI-19748	UGGGCUUUUCUCUUCUCUCTT	GAGAGAAGAGAAAAGCCCATT	318	N17	1166	233	1.08	-2.38	175	HSMPP8	54737	M-phase phosphoprotein, mpp8
SKI-RSI-1832	AUCCUGCAGAAUCACGUCCTT	GGACGUGAUUCUGCAGGAUTT	350	F3	1019	147	1.11	-2.38	176	PRKCH	5583	protein kinase C, eta
SKI-RSI-8174	ACUUUGGUUUCGGUGCAGCTT	GCUGCACCGAAACCAAAGUTT	353	B18	993	228	1.09	-2.38	177	CNTN1	1272	contactin 1
SKI-RSI-18862	UUCUUCUGGUCCAUACUCATT	UGAGUAUGGACCAGAAGAATT	356	G3	1156	279	1.1	-2.38	178	XPA	7507	xeroderma pigmentosum, complementation group A
SKI-RSI-614	CUUGGUACAGCACAUGGUUTT	AACCAUGUGCUGUACCAAGTT	302	C20	1026	229	1.07	-2.38	179	CCL20	6364	chemokine (C-C motif) ligand 20
SKI-RSI-18092	UUUUCUCUCCAAGUAUGUCTT	GACAUACUUGGAGAGAAAATT	359	E18	862	237	1.1	-2.38	180	SLC16A4	9122	solute carrier family 16 (monocarboxylic acid transporters), member 4
SKI-RSI-12209	UAGAUCUGAGGCAGCUGGATT	UCCAGCUGCCUCAGAUCUATT	343	L3	1266	293	1.09	-2.38	181	CSF2RB	1439	colony stimulating factor 2 receptor, beta, low-affinity (granulocyte-macrophage)
SKI-RSI-5365	UCUGACAGCCGAGACUGAUTT	AUCAGUCUCGGCUGUCAGATT	313	E20	1123	216	1.08	-2.38	182	ITGAV	3685	integrin, alpha V (vitronectin receptor, alpha polypeptide, antigen CD51)
SKI-RSI-7024	AUCUAUCAUCUCAGCUCGATT	UCGAGCUGAGAUGAUAGAUTT	331	D9	1105	246	1.09	-2.38	183	JAM2	58494	junctional adhesion molecule 2
SKI-RSI-12299	UAUUGGAGCUUGUAGCAUGTT	CAUGCUACAAGCUCCAAUATT	353	A3	974	132	1.12	-2.37	184	KLF8	11279	Kruppel-like factor 8
SKI-RSI-13235	UUAGUCAGCUUUUCGAAGUTT	ACUUCGAAAAGCUGACUAATT	335	B21	1187	231	1.07	-2.37	185	IFNG	3458	interferon, gamma
SKI-RSI-3665	AUUUCGCACACGUCCGUGUTT	ACACGGACGUGUGCGAAAUTT	344	H15	1062	237	1.06	-2.37	186	NA	NA	NA
SKI-RSI-15913	ACAGCACCUUUUUUCUUCUTT	AGAAGAAAAAAGGUGCUGUTT	331	F6	861	100	1.1	-2.37	187	GJA1	2697	gap junction protein, alpha 1, 43kDa (connexin 43)
SKI-RSI-12883	UUGGAGAUGGUACGUCGUGTT	CACGACGUACCAUCUCCAATT	354	M8	1192	244	1.08	-2.37	188	PTPRU	10076	protein tyrosine phosphatase, receptor type, U
SKI-RSI-17984	UUGAGGAAGUCAUCUUCUUTT	AAGAAGAUGACUUCCUCAATT	360	F9	1118	214	1.09	-2.37	189	ARFGAP1	55738	ADP-ribosylation factor GTPase activating protein 1
SKI-RSI-10650	AUUGAUGUGGGUAUCUGCATT	UGCAGAUACCCACAUCAAUTT	331	I24	831	164	1.15	-2.37	190	OR2A4, OR2A7	NA	NA
SKI-RSI-10946	AAAUACAUCUCCAGGACCCTT	GGGUCCUGGAGAUGUAUUUTT	303	G12	1032	244	1.08	-2.36	191	MARCO	8685	macrophage receptor with collagenous structure
SKI-RSI-20317	UUUCCUGGCUGAGAUUACCTT	GGUAAUCUCAGCCAGGAAATT	329	A3	906	123	1.12	-2.36	192	GSPT1	2935	G1 to S phase transition 1
NA	NA	NA	364	C20	999	174	1.10086	-2.36	193	no annotation	NA	NA
SKI-RSI-1158	UGUCUUCACACACUCCAGCTT	GCUGGAGUGUGUGAAGACATT	357	I10	1155	210	1.09	-2.35	194	CSNK1E	1454	casein kinase 1, epsilon
SKI-RSI-12320	AUAAAGCUUCUUUGCCCUATT	UAGGGCAAAGAAGCUUUAUTT	331	G10	963	106	1.09	-2.35	195	RGS13	6003	regulator of G-protein signalling 13
SKI-RSI-1725	AGCAAGUCCGGACUAGAUCTT	GAUCUAGUCCGGACUUGCUTT	352	I10	1136	204	1.08	-2.35	196	DYRK1A	1859	dual-specificity tyrosine-(Y)-phosphorylation regulated kinase 1A
SKI-RSI-15143	UCGGAUCCUCCGAUGGACCTT	GGUCCAUCGGAGGAUCCGATT	331	F16	1005	353	1.09	-2.34	197	SQSTM1	8878	sequestosome 1
SKI-RSI-5951	UGUGCCCACUCCAUCAACUTT	AGUUGAUGGAGUGGGCACATT	353	G5	1113	215	1.08	-2.34	198	GCNT1	2650	glucosaminyl (N-acetyl) transferase 1, core 2 (beta-1,6-N-acetylglucosaminyltransferase)
SKI-RSI-206	UGUCCUGUGUGCUUUCCAUTT	AUGGAAAGCACACAGGACATT	301	F20	923	212	1.08	-2.34	199	RAB6A	5870	RAB6A, member RAS oncogene family
SKI-RSI-8505	ACUGUGGAAAGCAGGUUGGTT	CCAACCUGCUUUCCACAGUTT	307	A12	1024	265	1.12	-2.34	200	GBP4	115361	guanylate binding protein 4
SKI-RSI-10544	ACGUGUGAUAACAUGAGAUTT	AUCUCAUGUUAUCACACGUTT	329	G15	1129	274	1.07	-2.34	201	OR51B2	79345	olfactory receptor, family 51, subfamily B, member 2
SKI-RSI-19005	UUAUCCUUAAUAACCUGAGTT	CUCAGGUUAUUAAGGAUAATT	356	D2	1160	238	1.09	-2.34	202	COPS5	10987	COP9 constitutive photomorphogenic homolog subunit 5 (Arabidopsis)
SKI-RSI-6797	AGUCAUGGCAGGAGGUUAATT	UUAACCUCCUGCCAUGACUTT	347	D1	1031	196	1.12	-2.34	203	CYBB	1536	cytochrome b-245, beta polypeptide (chronic granulomatous disease)
SKI-RSI-3167	GCCUGGAAAGAUACCCAGATT	UCUGGGUAUCUUUCCAGGCTT	358	K4	1199	287	1.1	-2.33	204	NQO1	1728	NAD(P)H dehydrogenase, quinone 1
SKI-RSI-15519	UUAUAACAUAAAAUCCUCUTT	AGAGGAUUUUAUGUUAUAATT	303	E20	877	200	1.09	-2.33	205	PRG1	5552	p53-responsive gene 1
SKI-RSI-538	UCCAGUAGCCGCUCCUUCUTT	AGAAGGAGCGGCUACUGGATT	302	M12	1047	276	1.05	-2.32	206	NFKBIA	4792	nuclear factor of kappa light polypeptide gene enhancer in B-cells inhibitor, alpha
SKI-RSI-9177	ACGAACUGCAAUAGUCGCATT	UGCGACUAUUGCAGUUCGUTT	325	I1	898	135	1.14	-2.32	207	WWP1	11059	WW domain containing E3 ubiquitin protein ligase 1
SKI-RSI-15066	AAGCAUUCUUGCCGCGGGCTT	GCCCGCGGCAAGAAUGCUUTT	337	G10	1206	279	1.06	-2.32	208	HM13	81502	histocompatibility (minor) 13
SKI-RSI-2313	CUCUAUGGCUCCAUUGUCCTT	GGACAAUGGAGCCAUAGAGTT	345	M18	1183	295	1.05	-2.32	209	WNK2	65268	WNK lysine deficient protein kinase 2
SKI-RSI-54	AAGAAGAGGGACAGGUGUGTT	CACACCUGUCCCUCUUCUUTT	353	F6	1084	227	1.08	-2.32	210	TRAF2	7186	TNF receptor-associated factor 2
SKI-RSI-16036	AAUUGUCUUCAAUAUAAGUTT	ACUUAUAUUGAAGACAAUUTT	350	J22	1177	219	1.1	-2.32	211	CD9	928	CD9 molecule
SKI-RSI-2610	UCUUGUCAGGUUCUGGGUCTT	GACCCAGAACCUGACAAGATT	347	C18	1028	255	1.09	-2.32	212	GMIP	51291	GEM interacting protein
SKI-RSI-626	AGGCAGUGUCUGAGGUGGUTT	ACCACCUCAGACACUGCCUTT	301	L22	1016	356	1.08	-2.31	213	TNFRSF1A	7132	tumor necrosis factor receptor superfamily, member 1A
SKI-RSI-81	CGCAGUGGAAUUUUAGGGCTT	GCCCUAAAAUUCCACUGCGTT	316	N9	1193	355	1.07	-2.31	214	NFKB1	4790	nuclear factor of kappa light polypeptide gene enhancer in B-cells 1 (p105)
SKI-RSI-9211	AGAAGUGUGACACGGGUCUTT	AGACCCGUGUCACACUUCUTT	310	E5	1014	282	1.09	-2.31	215	NA	NA	NA
SKI-RSI-16136	UUGUCUCUCGACCGUUGUGTT	CACAACGGUCGAGAGACAATT	322	A2	1027	174	1.08	-2.31	216	CEACAM7	1087	carcinoembryonic antigen-related cell adhesion molecule 7
SKI-RSI-10264	UCAUGGUACUUAUCAUGGGTT	CCCAUGAUAAGUACCAUGATT	350	I3	987	289	1.11	-2.3	217	MED12	9968	mediator of RNA polymerase II transcription, subunit 12 homolog (S. cerevisiae)
SKI-RSI-1101	AAGGGGAUGGUUCUGGAACTT	GUUCCAGAACCAUCCCCUUTT	356	N5	1130	163	1.11	-2.3	218	PTK2	5747	PTK2 protein tyrosine kinase 2
SKI-RSI-19436	UGGGAAUUGAGAUCAGUUUTT	AAACUGAUCUCAAUUCCCATT	329	E10	1100	210	1.08	-2.3	219	KIAA0652	9776	KIAA0652
SKI-RSI-14033	AAGAGUGCAUAAAUGAAACTT	GUUUCAUUUAUGCACUCUUTT	319	I19	1233	198	1.07	-2.3	220	UBXD8	23197	UBX domain containing 8
SKI-RSI-4100	UGCAACAAAGCUCUGGGUCTT	GACCCAGAGCUUUGUUGCATT	341	E8	1014	191	1.08	-2.3	221	XDH	7498	xanthine dehydrogenase
SKI-RSI-3168	AGCUGACCAAGAGUGGUACTT	GUACCACUCUUGGUCAGCUTT	359	N7	1066	272	1.11	-2.3	222	NQO1	1728	NAD(P)H dehydrogenase, quinone 1
SKI-RSI-11670	UUCAGAUCAUCUUCUCCAUTT	AUGGAGAAGAUGAUCUGAATT	319	G19	970	269	1.09	-2.3	223	COPS2	9318	COP9 constitutive photomorphogenic homolog subunit 2 (Arabidopsis)
SKI-RSI-797	CUACCAUCAAUCCGGUAGGTT	CCUACCGGAUUGAUGGUAGTT	302	M17	1133	323	1.06	-2.29	224	NA	NA	NA
SKI-RSI-20822	UUUAAGUUCUCUAAUAGUGTT	CACUAUUAGAGAACUUAAATT	320	C21	1099	226	1.08	-2.29	225	SASS6	163786	spindle assembly 6 homolog (C. elegans)
SKI-RSI-16357	AGUAUUCUUUGAAUGAGAUTT	AUCUCAUUCAAAGAAUACUTT	349	G15	1164	272	1.06	-2.29	226	NEUROG3	50674	neurogenin 3
SKI-RSI-8770	UCAACAAGCUAAGUCUGCCTT	GGCAGACUUAGCUUGUUGATT	320	G10	999	249	1.09	-2.29	227	NA	NA	NA
SKI-RSI-13533	UCUUGAAUCUACAAUGCGATT	UCGCAUUGUAGAUUCAAGATT	354	N7	1008	265	1.11	-2.29	228	RAB40A	142684	RAB40A, member RAS oncogene family
SKI-RSI-10596	UAGUGUCAUGAUGUUAUGUTT	ACAUAACAUCAUGACACUATT	357	L11	1015	225	1.09	-2.29	229	SLC17A1	6568	solute carrier family 17 (sodium phosphate), member 1
SKI-RSI-14331	AUCUGUAUAAGGUAAUUCUTT	AGAAUUACCUUAUACAGAUTT	324	E23	599	146	1.12	-2.29	230	PDCD5	9141	programmed cell death 5
SKI-RSI-21926	UCAAUCCACUUUGUAGUUUTT	AAACUACAAAGUGGAUUGATT	325	C11	924	215	1.11	-2.28	231	RAB6A, RAB6C	NA	NA
SKI-RSI-12608	AGAAGAUGGGCAGCGCGGGTT	CCCGCGCUGCCCAUCUUCUTT	311	L3	1379	188	1.08	-2.28	232	PTGER1	5731	prostaglandin E receptor 1 (subtype EP1), 42kDa
SKI-RSI-6867	UUGAGACCCUGGUGAAGACTT	GUCUUCACCAGGGUCUCAATT	332	O6	1254	195	1.06	-2.28	233	CTSG	1511	cathepsin G
SKI-RSI-18245	UUAGCAAGGAGUUUUCCUATT	UAGGAAAACUCCUUGCUAATT	343	D18	1107	330	1.08	-2.28	234	LUC7L	55692	LUC7-like (S. cerevisiae)
SKI-RSI-15920	UUCUUGACCUUUAAUGCCUTT	AGGCAUUAAAGGUCAAGAATT	324	E10	1067	224	1.09	-2.27	235	MAFK	7975	v-maf musculoaponeurotic fibrosarcoma oncogene homolog K (avian)
SKI-RSI-6122	UCCUUGGUCUUGGUGCACATT	UGUGCACCAAGACCAAGGATT	341	E21	1067	228	1.07	-2.27	236	TADA2L	6871	transcriptional adaptor 2 (ADA2 homolog, yeast)-like
SKI-RSI-11798	ACCGGUUUCCUACUCGAAUTT	AUUCGAGUAGGAAACCGGUTT	324	M15	1084	224	1.08	-2.27	237	MTA1	9112	metastasis associated 1
SKI-RSI-15414	AUUGUCUUUAUCUGGAGUGTT	CACUCCAGAUAAAGACAAUTT	331	E3	1099	214	1.09	-2.27	238	FGL2	10875	fibrinogen-like 2
SKI-RSI-1066	GAAGUUGAUGGAGGGGGUATT	UACCCCCUCCAUCAACUUCTT	363	E1	786	208	1.15	-2.27	239	PIK3CA	5290	phosphoinositide-3-kinase, catalytic, alpha polypeptide
SKI-RSI-12018	AACAUCAGUCCGAUUGCUCTT	GAGCAAUCGGACUGAUGUUTT	341	M4	1166	314	1.08	-2.27	240	LEPROTL1	23484	leptin receptor overlapping transcript-like 1
SKI-RSI-15084	AAGCAAUUCUGUUGCAGUCTT	GACUGCAACAGAAUUGCUUTT	324	L11	1059	222	1.08	-2.27	241	HIP2	3093	huntingtin interacting protein 2
SKI-RSI-13686	UGGUCGUACUCGUUGUUGCTT	GCAACAACGAGUACGACCATT	353	I18	1008	183	1.09	-2.27	242	HIPK4	147746	homeodomain interacting protein kinase 4
SKI-RSI-9049	AUACGUCCAGGAACCAAAUTT	AUUUGGUUCCUGGACGUAUTT	352	M10	1220	327	1.08	-2.27	243	CHRNA6	8973	cholinergic receptor, nicotinic, alpha 6
SKI-RSI-1096	CACAGGCUGUCUUGAAUGGTT	CCAUUCAAGACAGCCUGUGTT	353	E8	1073	305	1.08	-2.27	244	MAP3K6	9064	mitogen-activated protein kinase kinase kinase 6
SKI-RSI-13122	AUAUUGGCAUUGGGAGGGGTT	CCCCUCCCAAUGCCAAUAUTT	342	G2	1165	326	1.08	-2.27	245	CELSR2	1952	cadherin, EGF LAG seven-pass G-type receptor 2 (flamingo homolog, Drosophila)
SKI-RSI-10803	ACACAUGGACUCCAUUGACTT	GUCAAUGGAGUCCAUGUGUTT	347	N16	1266	416	1.08	-2.26	246	STK23	26576	serine/threonine kinase 23
SKI-RSI-11403	AGAAGUGUGGGAUCUCAUGTT	CAUGAGAUCCCACACUUCUTT	356	A5	894	150	1.15	-2.26	247	OR1G1	8390	olfactory receptor, family 1, subfamily G, member 1
SKI-RSI-3804	ACAGCUGCAGCUUCACAUCTT	GAUGUGAAGCUGCAGCUGUTT	306	F18	857	185	1.1	-2.26	248	NFKB1	4790	nuclear factor of kappa light polypeptide gene enhancer in B-cells 1 (p105)
SKI-RSI-15150	UCAAGUUGGGGAACAUGGUTT	ACCAUGUUCCCCAACUUGATT	324	K21	1105	206	1.09	-2.26	249	C2	717	complement component 2
SKI-RSI-201	CACAGUGGAGUCACGAAUGTT	CAUUCGUGACUCCACUGUGTT	302	K16	1014	258	1.06	-2.26	250	RAB6A	5870	RAB6A, member RAS oncogene family
NA	NA	NA	324	B4	1025	191	1.1	-2.26	251	no annotation	NA	NA
NA	NA	NA	325	C23	656	142	1.13	-2.26	252	no annotation	NA	NA
SKI-RSI-11907	AAUUGGAGAGGUGACGAAATT	UUUCGUCACCUCUCCAAUUTT	360	J7	1123	125	1.1	-2.26	253	MFAP3	4238	microfibrillar-associated protein 3
SKI-RSI-10109	AGUUAUAAUCAGGAGAGACTT	GUCUCUCCUGAUUAUAACUTT	358	E11	966	162	1.1	-2.26	254	SPG21	51324	spastic paraplegia 21 (autosomal recessive, Mast syndrome)
NA	NA	NA	338	K19	1184	330	1.08	-2.25	255	no annotation	NA	NA
SKI-RSI-10346	UGAGGAAGUGCACCGCCUUTT	AAGGCGGUGCACUUCCUCATT	323	J5	1218	238	1.08	-2.25	256	GALR2	8811	galanin receptor 2
SKI-RSI-1805	UCACGGCACAAGAAGAAGCTT	GCUUCUUCUUGUGCCGUGATT	325	L3	1162	138	1.11	-2.25	257	STK39	27347	serine threonine kinase 39 (STE20/SPS1 homolog, yeast)
SKI-RSI-11227	AUGGUGUGGGAUUGAAUCCTT	GGAUUCAAUCCCACACCAUTT	330	C19	1096	192	1.09	-2.25	258	SELT	51714	selenoprotein T
NA	NA	NA	303	I23	897	259	1.11	-2.25	259	no annotation	NA	NA
SKI-RSI-7337	AGCUGGAUCUUCCUGCAUCTT	GAUGCAGGAAGAUCCAGCUTT	312	M12	1154	215	1.07	-2.25	260	IL9	3578	interleukin 9
NA	NA	NA	361	O4	1011	249	1.13	-2.24	261	no annotation	NA	NA
SKI-RSI-14418	UCAAAGGUGUCAUCUGCCCTT	GGGCAGAUGACACCUUUGATT	330	P9	890	180	1.14	-2.24	262	TCEB2	6923	transcription elongation factor B (SIII), polypeptide 2 (18kDa, elongin B)
SKI-RSI-3515	AAGAGCCUGCAGCAAAAGGTT	CCUUUUGCUGCAGGCUCUUTT	342	E10	1062	230	1.08	-2.24	263	EI24	9538	etoposide induced 2.4 mRNA
SKI-RSI-2960	GAUCGUAAUGCUGGGGGUUTT	AACCCCCAGCAUUACGAUCTT	352	B8	937	315	1.12	-2.24	264	HSD11B2	3291	hydroxysteroid (11-beta) dehydrogenase 2
SKI-RSI-8766	UCACGGCCAUUGCAAACAGTT	CUGUUUGCAAUGGCCGUGATT	341	E22	933	326	1.09	-2.24	265	GRM2	2912	glutamate receptor, metabotropic 2
SKI-RSI-17973	ACCUGGCUGUUCUUGAAGATT	UCUUCAAGAACAGCCAGGUTT	325	F5	1101	247	1.09	-2.24	266	PDE6C	5146	phosphodiesterase 6C, cGMP-specific, cone, alpha prime
SKI-RSI-265	UUGACACUUGCCUCUUGUCTT	GACAAGAGGCAAGUGUCAATT	346	F2	950	224	1.11	-2.24	267	RAB6A	5870	RAB6A, member RAS oncogene family
SKI-RSI-8201	UGGAGCUUGAGCAGUGUCUTT	AGACACUGCUCAAGCUCCATT	325	O23	809	167	1.15	-2.23	268	DKK4	27121	dickkopf homolog 4 (Xenopus laevis)
SKI-RSI-19148	UCCUGCAUGUCCACCGCGUTT	ACGCGGUGGACAUGCAGGATT	305	E22	961	248	1.09	-2.23	269	PLCG2	5336	phospholipase C, gamma 2 (phosphatidylinositol-specific)
SKI-RSI-18667	UCAAUCUCACUGAAGCUCUTT	AGAGCUUCAGUGAGAUUGATT	331	F21	1058	238	1.09	-2.23	270	ZNF289	84364	zinc finger protein 289, ID1 regulated
NA	NA	NA	361	B8	1050	220	1.11	-2.22	271	no annotation	NA	NA
SKI-RSI-1192	CAGAAGCUGCCAAAGGCUUTT	AAGCCUUUGGCAGCUUCUGTT	364	C10	1265	220	1.10777	-2.22	272	IRAK2	3656	interleukin-1 receptor-associated kinase 2
SKI-RSI-609	UGGGCUAUGUCCAAUUCCATT	UGGAAUUGGACAUAGCCCATT	301	A20	652	192	1.13	-2.22	273	CCL20	6364	chemokine (C-C motif) ligand 20
SKI-RSI-10404	ACGAUGGCAUUUCCUGGAATT	UUCCAGGAAAUGCCAUCGUTT	330	K8	1248	211	1.08	-2.21	274	GPR1	2825	G protein-coupled receptor 1
SKI-RSI-10076	UUUUCUAGCUACAGCAGAATT	UUCUGCUGUAGCUAGAAAATT	312	K15	1156	257	1.07	-2.21	275	BRWD1	54014	bromodomain and WD repeat domain containing 1
SKI-RSI-5013	AGGCUGAACCUAAGCUCUGTT	CAGAGCUUAGGUUCAGCCUTT	334	D19	1293	248	1.06	-2.2	276	GLI3	2737	GLI-Kruppel family member GLI3 (Greig cephalopolysyndactyly syndrome)
SKI-RSI-5312	UCGGUGGAACAACCUUCUGTT	CAGAAGGUUGUUCCACCGATT	308	E4	913	157	1.1	-2.2	277	ORC1L	4998	origin recognition complex, subunit 1-like (yeast)
SKI-RSI-15661	ACUUUACUUGUUUUUUGGGTT	CCCAAAAAACAAGUAAAGUTT	329	M8	1214	180	1.08	-2.2	278	SPI1	6688	spleen focus forming virus (SFFV) proviral integration oncogene spi1
SKI-RSI-7689	ACUGCUCGAGUCGAAAUGGTT	CCAUUUCGACUCGAGCAGUTT	356	M4	1154	174	1.1	-2.2	279	TNFRSF17	608	tumor necrosis factor receptor superfamily, member 17
NA	NA	NA	361	I10	1200	215	1.08	-2.2	280	no annotation	NA	NA
SKI-RSI-15234	AGAAGCUUUGACGGGGGACTT	GUCCCCCGUCAAAGCUUCUTT	312	N17	1071	197	1.09	-2.2	281	MOBP	4336	myelin-associated oligodendrocyte basic protein
NA	NA	NA	307	E11	1187	289	1.07	-2.2	282	no annotation	NA	NA
NA	NA	NA	302	G23	681	193	1.09	-2.2	283	no annotation	NA	NA
SKI-RSI-17515	ACCUCUGUAAAGUGCAGACTT	GUCUGCACUUUACAGAGGUTT	338	G11	1245	206	1.07	-2.2	284	PSMB4	5692	proteasome (prosome, macropain) subunit, beta type, 4
SKI-RSI-3721	AGACCCAAUUGCCAAGGGATT	UCCCUUGGCAAUUGGGUCUTT	328	J17	1087	176	1.06	-2.19	285	PTPRK	5796	protein tyrosine phosphatase, receptor type, K
SKI-RSI-168	GGGACUGGAGUGUUGCAAGTT	CUUGCAACACUCCAGUCCCTT	351	I6	1186	250	1.1	-2.19	286	ARFGEF1	10565	ADP-ribosylation factor guanine nucleotide-exchange factor 1(brefeldin A-inhibited)
SKI-RSI-1124	CUCCUCUUUGGAAAGGCUCTT	GAGCCUUUCCAAAGAGGAGTT	341	M7	1225	226	1.08	-2.19	287	SRC	6714	v-src sarcoma (Schmidt-Ruppin A-2) viral oncogene homolog (avian)
SKI-RSI-13670	UUGAUCUCCCGCAAGGCUGTT	CAGCCUUGCGGGAGAUCAATT	314	C17	990	151	1.09	-2.19	288	CDK9	1025	cyclin-dependent kinase 9 (CDC2-related kinase)
SKI-RSI-8253	UGAGGACAGGUCUUCCACATT	UGUGGAAGACCUGUCCUCATT	339	G11	1065	186	1.07	-2.19	289	NGB	58157	neuroglobin
SKI-RSI-12225	UGGGCUCCAGACUUGAACUTT	AGUUCAAGUCUGGAGCCCATT	361	K17	1147	236	1.09	-2.19	290	SPR	6697	sepiapterin reductase (7,8-dihydrobiopterin:NADP+ oxidoreductase)
SKI-RSI-12715	UUUCUCCUUUGUUUGAUCUTT	AGAUCAAACAAAGGAGAAATT	321	H16	868	161	1.09	-2.19	291	TNFRSF7	939	tumor necrosis factor receptor superfamily, member 7
SKI-RSI-16997	UCAAAAGGAGGUGGAUCUUTT	AAGAUCCACCUCCUUUUGATT	324	B6	1012	189	1.1	-2.19	292	KIFAP3	22920	kinesin-associated protein 3
SKI-RSI-17064	AGGCAUUACAUUUCAGUUGTT	CAACUGAAAUGUAAUGCCUTT	325	J15	1200	277	1.08	-2.19	293	ZIM3	114026	zinc finger, imprinted 3
SKI-RSI-18142	ACUGGUUUCCCGUCCACCATT	UGGUGGACGGGAAACCAGUTT	331	G16	948	325	1.09	-2.19	294	RAC3	5881	ras-related C3 botulinum toxin substrate 3 (rho family, small GTP binding protein Rac3)
SKI-RSI-11255	AGUCUUCGACUGACAUAACTT	GUUAUGUCAGUCGAAGACUTT	302	D22	1216	355	1.06	-2.18	295	FBXO3	26273	F-box protein 3
NA	NA	NA	326	L3	1267	156	1.07	-2.18	296	no annotation	NA	NA
SKI-RSI-20455	UAUCAAAAGUUACUCUAUATT	UAUAGAGUAACUUUUGAUATT	313	I4	1207	239	1.08	-2.18	297	LIN9	286826	lin-9 homolog (C. elegans)
NA	NA	NA	347	M20	1201	223	1.09	-2.17	298	no annotation	NA	NA
SKI-RSI-4074	AGCCAGCAUCUGCAAACAGTT	CUGUUUGCAGAUGCUGGCUTT	359	K6	1078	145	1.11	-2.17	299	PAPSS1	9061	3'-phosphoadenosine 5'-phosphosulfate synthase 1
SKI-RSI-8321	UUUUCAAGGUGGCUGUAGGTT	CCUACAGCCACCUUGAAAATT	338	G20	941	242	1.09	-2.17	300	SERPINA2	390502	serpin peptidase inhibitor, clade A (alpha-1 antiproteinase, antitrypsin), member 2
SKI-RSI-11272	UGCCAGGAUGCUUUGGCGATT	UCGCCAAAGCAUCCUGGCATT	364	E12	1055	164	1.09652	-2.17	301	RORC	6097	RAR-related orphan receptor C
SKI-RSI-15737	UGCCCAUCUUGAGCUCGGCTT	GCCGAGCUCAAGAUGGGCATT	350	K4	1161	197	1.11	-2.17	302	INSM1	3642	insulinoma-associated 1
SKI-RSI-3996	UUAUGGCAGGUCACAGUCCTT	GGACUGUGACCUGCCAUAATT	335	O15	1076	172	1.07	-2.17	303	RGS2	5997	regulator of G-protein signalling 2, 24kDa
SKI-RSI-14351	AGGGCAUAAUACAGCCAGGTT	CCUGGCUGUAUUAUGCCCUTT	327	G21	1185	211	1.06	-2.17	304	CYB561D2	11068	cytochrome b-561 domain containing 2
SKI-RSI-19473	UUUUUCUAGCUGGGCCGCUTT	AGCGGCCCAGCUAGAAAAATT	331	G12	1063	330	1.08	-2.16	305	GBP1	2633	guanylate binding protein 1, interferon-inducible, 67kDa
SKI-RSI-16307	UGAAGUAGAUGUGGCGCCCTT	GGGCGCCACAUCUACUUCATT	335	K10	1183	262	1.07	-2.16	306	PHLDA3	23612	pleckstrin homology-like domain, family A, member 3
SKI-RSI-10057	AAUGCGAAGCCUGCAGGCUTT	AGCCUGCAGGCUUCGCAUUTT	353	H5	1047	291	1.09	-2.16	307	POU6F1	5463	POU domain, class 6, transcription factor 1
SKI-RSI-17494	AGGAUUUGCAGGAACAGACTT	GUCUGUUCCUGCAAAUCCUTT	360	O20	1155	180	1.1	-2.15	308	FUK	197258	fucokinase
SKI-RSI-18982	ACUCACACUUGGGAAUCAGTT	CUGAUUCCCAAGUGUGAGUTT	363	G4	1089	212	1.11	-2.15	309	SLC2A1	6513	solute carrier family 2 (facilitated glucose transporter), member 1
SKI-RSI-10354	UCCUUUCUGAUUAAAUUUGTT	CAAAUUUAAUCAGAAAGGATT	326	C4	1047	261	1.08	-2.15	310	GRIN2A	2903	glutamate receptor, ionotropic, N-methyl D-aspartate 2A
SKI-RSI-16914	AUAUUGGUACAGGCUAUGGTT	CCAUAGCCUGUACCAAUAUTT	303	A9	845	168	1.14	-2.15	311	BAZ1A	11177	bromodomain adjacent to zinc finger domain, 1A
SKI-RSI-12575	UUAGCGAUCUCUGGUCGGGTT	CCCGACCAGAGAUCGCUAATT	307	K22	993	224	1.09	-2.15	312	MLLT7	4303	myeloid/lymphoid or mixed-lineage leukemia (trithorax homolog, Drosophila); translocated to, 7
SKI-RSI-3471	AUUCAGGAUCUGUGAGGCCTT	GGCCUCACAGAUCCUGAAUTT	320	F10	1014	245	1.09	-2.15	313	UPK3A	7380	uroplakin 3A
SKI-RSI-8539	AUCAUUGCGGGUGUUCUCGTT	CGAGAACACCCGCAAUGAUTT	353	J19	1196	252	1.08	-2.14	314	STAT5B	6777	signal transducer and activator of transcription 5B
NA	NA	NA	352	K6	1183	201	1.09	-2.14	315	no annotation	NA	NA
SKI-RSI-13216	ACUCAACCAGCCUUUCCGCTT	GCGGAAAGGCUGGUUGAGUTT	352	G16	1080	324	1.09	-2.14	316	GIT1	28964	G protein-coupled receptor kinase interactor 1
SKI-RSI-15734	UUCUGUUCGUAGUUGCUGATT	UCAGCAACUACGAACAGAATT	344	K16	1465	378	1.04	-2.14	317	STX18	53407	syntaxin 18
SKI-RSI-12941	UAUUGGCAAGUGAAUGUCCTT	GGACAUUCACUUGCCAAUATT	333	L24	1164	100	1.11	-2.14	318	RAG2	5897	recombination activating gene 2
NA	NA	NA	302	I17	969	261	1.07	-2.14	319	no annotation	NA	NA
SKI-RSI-14550	AAUGUCCAUGGGCAUCCCGTT	CGGGAUGCCCAUGGACAUUTT	310	I10	1148	306	1.08	-2.14	320	NPTN	27020	neuroplastin
SKI-RSI-13374	AUACUCUAAGCUGACCACATT	UGUGGUCAGCUUAGAGUAUTT	339	B11	919	265	1.1	-2.14	321	MTMR6	9107	myotubularin related protein 6
SKI-RSI-12261	AUCAGCCGGGUAUUCACACTT	GUGUGAAUACCCGGCUGAUTT	305	G21	1111	200	1.09	-2.14	322	RAD51L1	5890	RAD51-like 1 (S. cerevisiae)
SKI-RSI-8672	UCCGUAAGGUUCAGCACUUTT	AAGUGCUGAACCUUACGGATT	307	N23	1204	192	1.08	-2.13	323	ITGA9	3680	integrin, alpha 9
NA	NA	NA	357	D22	1102	282	1.1	-2.13	324	no annotation	NA	NA
SKI-RSI-21753	UAACACGUGCUGUCAGUGATT	UCACUGACAGCACGUGUUATT	350	M9	1040	216	1.1	-2.13	325	FBXL2	25827	F-box and leucine-rich repeat protein 2
SKI-RSI-18998	AUUCCUCUCAUCUGGAUCCTT	GGAUCCAGAUGAGAGGAAUTT	328	G3	1161	240	1.07	-2.13	326	C6orf97	80129	chromosome 6 open reading frame 97
SKI-RSI-5803	UUGCUCUGAGGAUUCCUGUTT	ACAGGAAUCCUCAGAGCAATT	339	K18	1118	281	1.07	-2.13	327	VNN1	8876	vanin 1
SKI-RSI-16344	AUGCUAUUCAUUGCUUCCATT	UGGAAGCAAUGAAUAGCAUTT	330	F20	867	181	1.1	-2.12	328	MYEF2	50804	myelin expression factor 2
SKI-RSI-19872	UUGCUCUUUUCCGAAGAAGTT	CUUCUUCGGAAAAGAGCAATT	355	C10	1170	269	1.09	-2.12	329	DOPEY1	23033	dopey family member 1
SKI-RSI-17334	AACUUGGCUGGAGGCGCGUTT	ACGCGCCUCCAGCCAAGUUTT	351	B8	1031	221	1.13	-2.12	330	HOXB9	3219	homeobox B9
SKI-RSI-11371	UUAUCCUAGAAUCAGCCCUTT	AGGGCUGAUUCUAGGAUAATT	343	C22	927	272	1.11	-2.12	331	KLK8	11202	kallikrein 8 (neuropsin/ovasin)
SKI-RSI-14305	AGAGCUUCUGGGCUCUCGCTT	GCGAGAGCCCAGAAGCUCUTT	331	F7	989	239	1.1	-2.12	332	RPH3AL	9501	rabphilin 3A-like (without C2 domains)
NA	NA	NA	357	E10	1026	264	1.1	-2.11	333	no annotation	NA	NA
SKI-RSI-10763	AACCUGCACAUUUGGUCUGTT	CAGACCAAAUGUGCAGGUUTT	351	M19	1203	274	1.09	-2.11	334	EXOSC3	51010	exosome component 3
SKI-RSI-7242	UUCCUUGUAGCUGAGGACCTT	GGUCCUCAGCUACAAGGAATT	322	I5	1174	222	1.07	-2.11	335	CAMP	820	cathelicidin antimicrobial peptide
SKI-RSI-3467	GUCCAGAGGAGCUAUGACATT	UGUCAUAGCUCCUCUGGACTT	352	F5	1156	318	1.09	-2.11	336	FAT	2195	FAT tumor suppressor homolog 1 (Drosophila)
SKI-RSI-14057	UUCUCGGAGGCAGUUGUCATT	UGACAACUGCCUCCGAGAATT	350	F9	1064	248	1.1	-2.11	337	LRRC47	57470	leucine rich repeat containing 47
SKI-RSI-18114	UUCUACCACUGGGCCUUCUTT	AGAAGGCCCAGUGGUAGAATT	350	F12	1033	176	1.1	-2.11	338	CHD7	55636	chromodomain helicase DNA binding protein 7
SKI-RSI-19578	AUUCAGAUUUCAGAGUGGCTT	GCCACUCUGAAAUCUGAAUTT	312	H22	1120	318	1.08	-2.11	339	FBN2	2201	fibrillin 2 (congenital contractural arachnodactyly)
SKI-RSI-4659	AGCAGAAAAGUUGGAACCCTT	GGGUUCCAACUUUUCUGCUTT	350	K20	1034	239	1.11	-2.11	340	SHFM1	7979	split hand/foot malformation (ectrodactyly) type 1
SKI-RSI-5175	UUGGAAAGGUGGCUGCCAUTT	AUGGCAGCCACCUUUCCAATT	307	O10	1095	277	1.08	-2.11	341	KIAA0040	9674	KIAA0040
SKI-RSI-6138	UCUGACCCAGAAUCUUGGCTT	GCCAAGAUUCUGGGUCAGATT	338	B22	888	275	1.12	-2.1	342	CLOCK	9575	clock homolog (mouse)
SKI-RSI-19202	UUCCACACGUCCAGCUCCATT	UGGAGCUGGACGUGUGGAATT	339	G12	1108	255	1.06	-2.1	343	PLCB3, LOC440776	NA	NA
SKI-RSI-20900	AAUUCAAGCUCCUGAGAUGTT	CAUCUCAGGAGCUUGAAUUTT	353	I24	880	97	1.15	-2.1	344	FNTA	2339	farnesyltransferase, CAAX box, alpha
SKI-RSI-14042	UGUCCUAUUCCUUCGCUGCTT	GCAGCGAAGGAAUAGGACATT	355	M2	1121	350	1.11	-2.1	345	PRRX1	5396	paired related homeobox 1
SKI-RSI-3886	UGAGGAAGAGGUGCUACAGTT	CUGUAGCACCUCUUCCUCATT	321	P9	1437	150	1.09	-2.1	346	PMP22	5376	peripheral myelin protein 22
SKI-RSI-5619	AACUGUCCUGCCCUGGUUUTT	AAACCAGGGCAGGACAGUUTT	359	N3	1023	215	1.14	-2.09	347	CD93	22918	CD93 molecule
SKI-RSI-228	UGAUGAUAACAUCACUUCCTT	GGAAGUGAUGUUAUCAUCATT	302	O16	944	213	1.07	-2.09	348	RAB6A, RAB6C	NA	NA
SKI-RSI-5818	AUUCCUGUGCGCUUGUGAATT	UUCACAAGCGCACAGGAAUTT	330	I8	1236	344	1.08	-2.09	349	TMEM59	9528	transmembrane protein 59
SKI-RSI-3713	AAUGCACCAGAAUCGGCGATT	UCGCCGAUUCUGGUGCAUUTT	360	G8	907	247	1.12	-2.08	350	PTPRJ	5795	protein tyrosine phosphatase, receptor type, J
SKI-RSI-12130	AAUACAUGAUGGUUGACAGTT	CUGUCAACCAUCAUGUAUUTT	349	L21	1142	133	1.09	-2.08	351	OR1C1	26188	olfactory receptor, family 1, subfamily C, member 1
SKI-RSI-9179	UCCACGAUGUGCCAGAAAATT	UUUUCUGGCACAUCGUGGATT	360	K4	1070	233	1.12	-2.08	352	ZNF45	7596	zinc finger protein 45
SKI-RSI-12125	AGGACGAAGGCUCAUCGGCTT	GCCGAUGAGCCUUCGUCCUTT	344	I8	1278	184	1.06	-2.08	353	PEX14	5195	peroxisomal biogenesis factor 14
SKI-RSI-21298	AGAUCCUGUUUUGGUGCAGTT	CUGCACCAAAACAGGAUCUTT	329	M7	992	273	1.09	-2.08	354	PCLO	27445	piccolo (presynaptic cytomatrix protein)
SKI-RSI-21701	UGCGUGUAGUCGUUCACCGTT	CGGUGAACGACUACACGCATT	343	A16	938	256	1.13	-2.08	355	HHEX	3087	homeobox, hematopoietically expressed
SKI-RSI-14263	UGCUGAGGCAGAAGGUGCATT	UGCACCUUCUGCCUCAGCATT	329	E6	1163	304	1.08	-2.08	356	TCF15	6939	transcription factor 15 (basic helix-loop-helix)
SKI-RSI-21048	UUCCUCUCCAUCAGACAGGTT	CCUGUCUGAUGGAGAGGAATT	325	J19	1213	166	1.1	-2.08	357	ZRANB1	54764	zinc finger, RAN-binding domain containing 1
SKI-RSI-3778	AAGUCCAGGACACCAAAGATT	UCUUUGGUGUCCUGGACUUTT	341	C24	764	234	1.14	-2.08	358	TRADD	8717	TNFRSF1A-associated via death domain
SKI-RSI-15790	AGAUGAGUUCUGGCCAUAGTT	CUAUGGCCAGAACUCAUCUTT	345	N4	1317	216	1.07	-2.08	359	SCGB2A1	4246	secretoglobin, family 2A, member 1
SKI-RSI-10504	AGGGGUUGGUACUCUUGAGTT	CUCAAGAGUACCAACCCCUTT	328	M17	1324	310	1.04	-2.07	360	GRPR	2925	gastrin-releasing peptide receptor
NA	NA	NA	342	C5	1060	267	1.1	-2.07	361	no annotation	NA	NA
SKI-RSI-4297	UUGGUCAUAAGGGGGACAGTT	CUGUCCCCCUUAUGACCAATT	352	K15	1146	200	1.08	-2.07	362	ETV5	2119	ets variant gene 5 (ets-related molecule)
NA	NA	NA	332	B4	1180	179	1.07	-2.07	363	no annotation	NA	NA
SKI-RSI-10820	UGACAGAGGAAGUAGCACCTT	GGUGCUACUUCCUCUGUCATT	340	B7	1014	228	1.1	-2.06	364	DGKD	8527	diacylglycerol kinase, delta 130kDa
SKI-RSI-8974	AGUGCCAGACCAAGACGAATT	UUCGUCUUGGUCUGGCACUTT	327	M15	1172	127	1.06	-2.06	365	YWHAB	7529	tyrosine 3-monooxygenase/tryptophan 5-monooxygenase activation protein, beta polypeptide
SKI-RSI-7629	ACGUCAGUUUCCUCCGGAATT	UUCCGGAGGAAACUGACGUTT	306	E17	876	227	1.09	-2.06	366	IL3	3562	interleukin 3 (colony-stimulating factor, multiple)
SKI-RSI-9077	AGGCCAAGUAAAUGUCCGATT	UCGGACAUUUACUUGGCCUTT	307	B9	1263	207	1.08	-2.06	367	ADAMTS5	11096	ADAM metallopeptidase with thrombospondin type 1 motif, 5 (aggrecanase-2)
SKI-RSI-5127	AACGACGAUGCCGAACCAATT	UUGGUUCGGCAUCGUCGUUTT	317	G9	1138	292	1.07	-2.06	368	CTCF	10664	CCCTC-binding factor (zinc finger protein)
NA	NA	NA	309	K9	1184	199	1.07	-2.06	369	no annotation	NA	NA
SKI-RSI-21391	AAGAGCUGCUGAAUGGAAGTT	CUUCCAUUCAGCAGCUCUUTT	343	B15	1088	275	1.1	-2.06	370	KIAA0141	9812	KIAA0141
SKI-RSI-11226	ACAGGUACAUCAUUUAAAGTT	CUUUAAAUGAUGUACCUGUTT	350	E8	1135	318	1.09	-2.06	371	SELT	51714	selenoprotein T
SKI-RSI-605	UUUGCGCACACAGACAACUTT	AGUUGUCUGUGUGCGCAAATT	301	A12	731	223	1.13	-2.05	372	CCL20	6364	chemokine (C-C motif) ligand 20
SKI-RSI-5350	ACGCUGACCAAGAGAGAUGTT	CAUCUCUCUUGGUCAGCGUTT	317	A17	791	211	1.13	-2.05	373	UTP20	27340	UTP20, small subunit (SSU) processome component, homolog (yeast)
SKI-RSI-18639	AGUACUUGGUGAACCAUUCTT	GAAUGGUUCACCAAGUACUTT	322	I16	1139	339	1.06	-2.05	374	KIAA1276	27146	KIAA1276 protein
NA	NA	NA	310	D4	1318	330	1.08	-2.05	375	no annotation	NA	NA
SKI-RSI-8194	UUCUUGUUCAGCGCCACAATT	UUGUGGCGCUGAACAAGAATT	316	I18	904	223	1.09	-2.05	376	ASIP	434	agouti signaling protein, nonagouti homolog (mouse)
SKI-RSI-13113	UGAGCGCCCAACUACAUAUTT	AUAUGUAGUUGGGCGCUCATT	318	G8	1136	247	1.08	-2.05	377	PRRG1	5638	proline rich Gla (G-carboxyglutamic acid) 1
SKI-RSI-20505	ACCCUGAGAUCUCUGAGUCTT	GACUCAGAGAUCUCAGGGUTT	356	G11	991	250	1.1	-2.05	378	IPO4	79711	importin 4
SKI-RSI-14134	AUUAUCUCCUGGAGGUCUGTT	CAGACCUCCAGGAGAUAAUTT	352	D8	1037	296	1.1	-2.04	379	STK4	6789	serine/threonine kinase 4
SKI-RSI-7944	ACAGGAAACCCAGUAUAUUTT	AAUAUACUGGGUUUCCUGUTT	317	K19	1263	272	1.07	-2.04	380	AGTR1	185	angiotensin II receptor, type 1
SKI-RSI-13363	AAAUGCUCUUAGCCAAUUUTT	AAAUUGGCUAAGAGCAUUUTT	319	O21	1230	251	1.07	-2.03	381	RIPK5	25778	receptor interacting protein kinase 5
SKI-RSI-15030	AGCUUCUUUCAUACAUGACTT	GUCAUGUAUGAAAGAAGCUTT	324	I16	1359	298	1.06	-2.03	382	ATG5	9474	ATG5 autophagy related 5 homolog (S. cerevisiae)
SKI-RSI-4091	UUUCACCCACCAGCAGCAATT	UUGCUGCUGGUGGGUGAAATT	317	B20	951	252	1.1	-2.03	383	TCF7L2	6934	transcription factor 7-like 2 (T-cell specific, HMG-box)
SKI-RSI-10679	UCGCAGAAGAAGUCAAUAUTT	AUAUUGACUUCUUCUGCGATT	303	G3	968	241	1.11	-2.03	384	OTOR	56914	otoraplin
SKI-RSI-2142	AUGCCUGAACAUGCAGCAGTT	CUGCUGCAUGUUCAGGCAUTT	329	F5	1019	148	1.1	-2.03	385	PRKCE	5581	protein kinase C, epsilon
SKI-RSI-9775	AGUACAUGGGAGCCAAUGATT	UCAUUGGCUCCCAUGUACUTT	315	C2	1286	191	1.08	-2.03	386	RAB31	11031	RAB31, member RAS oncogene family
SKI-RSI-19767	UACCACCAGGAGACCAAGATT	UCUUGGUCUCCUGGUGGUATT	352	E11	994	219	1.09	-2.03	387	EIF3S9	8662	eukaryotic translation initiation factor 3, subunit 9 eta, 116kDa
SKI-RSI-8385	AGCUAGGAACUCCAGAGACTT	GUCUCUGGAGUUCCUAGCUTT	328	O10	1072	186	1.07	-2.03	388	VLDLR	7436	very low density lipoprotein receptor
SKI-RSI-1513	AAGAGCUUCCCAGUCAGUCTT	GACUGACUGGGAAGCUCUUTT	336	C10	1204	296	1.08	-2.03	389	CAMK1G	57172	calcium/calmodulin-dependent protein kinase IG
SKI-RSI-11951	UAACCACACUGGAGGGAUUTT	AAUCCCUCCAGUGUGGUUATT	347	J5	1227	254	1.09	-2.03	390	HTR2C	3358	5-hydroxytryptamine (serotonin) receptor 2C
SKI-RSI-12211	UCGACAAAUGAAGACACCCTT	GGGUGUCUUCAUUUGUCGATT	323	D16	1042	336	1.09	-2.02	391	FBL	2091	fibrillarin
SKI-RSI-15462	UACUCUGUGUCUCCAGCAGTT	CUGCUGGAGACACAGAGUATT	323	D18	977	199	1.09	-2.02	392	CACNA1G	8913	calcium channel, voltage-dependent, alpha 1G subunit
NA	NA	NA	302	E20	1040	275	1.07	-2.02	393	no annotation	NA	NA
SKI-RSI-20407	AAUUGACGUAGUCGGUGGGTT	CCCACCGACUACGUCAAUUTT	310	G11	1195	260	1.08	-2.02	394	FBXO21	23014	F-box protein 21
SKI-RSI-16161	AGGAGGGUUAGUGCUCGGGTT	CCCGAGCACUAACCCUCCUTT	344	E16	942	277	1.08	-2.01	395	CACNG1	786	calcium channel, voltage-dependent, gamma subunit 1
SKI-RSI-2485	CCGCCAGGAACUUGAAAUCTT	GAUUUCAAGUUCCUGGCGGTT	330	F11	945	196	1.1	-2.01	396	PKN1	5585	protein kinase N1
SKI-RSI-41	ACGUAAAGGGAUAGGGCUGTT	CAGCCCUAUCCCUUUACGUTT	349	C12	1125	172	1.08	-2.01	397	RELA	5970	v-rel reticuloendotheliosis viral oncogene homolog A, nuclear factor of kappa light polypeptide gene enhancer in B-cells 3, p65 (avian)
SKI-RSI-12164	UGGUUUUUGCAACGCCAUCTT	GAUGGCGUUGCAAAAACCATT	338	C2	1152	263	1.09	-2.01	398	RNASE3	6037	ribonuclease, RNase A family, 3 (eosinophil cationic protein)
SKI-RSI-5407	UCAGAGAAGGGACAUGCCATT	UGGCAUGUCCCUUCUCUGATT	309	E15	992	230	1.08	-2.01	399	WNT2B	7482	wingless-type MMTV integration site family, member 2B
SKI-RSI-10603	AACCGUAGACCACCAGGCATT	UGCCUGGUGGUCUACGGUUTT	325	G22	745	225	1.12	-2.01	400	GPR77	27202	G protein-coupled receptor 77
SKI-RSI-20357	UGAAUGCUCUUCAGCCAGCTT	GCUGGCUGAAGAGCAUUCATT	358	I6	1045	319	1.1	-2.01	401	ATP5B	506	ATP synthase, H+ transporting, mitochondrial F1 complex, beta polypeptide
SKI-RSI-4284	AUAGGUCCCAGCAUCUGAUTT	AUCAGAUGCUGGGACCUAUTT	358	L3	1187	298	1.11	-2.01	402	SEMA3E	9723	sema domain, immunoglobulin domain (Ig), short basic domain, secreted, (semaphorin) 3E
NA	NA	NA	327	E3	1334	507	1.05	-2.01	403	no annotation	NA	NA
NA	NA	NA	329	D4	834	243	1.11	-2.01	404	no annotation	NA	NA
NA	NA	NA	318	G22	955	261	1.1	-2.01	405	no annotation	NA	NA
SKI-RSI-16535	UGGAAUAAUUUUUUUCAGATT	UCUGAAAAAAAUUAUUCCATT	338	B15	1116	195	1.09	-2	406	BXDC5	80135	brix domain containing 5
SKI-RSI-8887	UAUGGACUCUUGAGCAAGCTT	GCUUGCUCAAGAGUCCAUATT	347	J15	1182	218	1.08	-2	407	MYH3	4621	myosin, heavy polypeptide 3, skeletal muscle, embryonic
SKI-RSI-15163	UUCGUUUCUGCUUCAUUCCTT	GGAAUGAAGCAGAAACGAATT	330	I18	1260	266	1.08	-2	408	APR-2	23591	apoptosis related protein
SKI-RSI-21360	AAAGGGACCUUGACAUUUCTT	GAAAUGUCAAGGUCCCUUUTT	330	N1	919	170	1.15	-2	409	ADCY2	108	adenylate cyclase 2 (brain)
SKI-RSI-13299	AAAGUGCACGGUUUGUACCTT	GGUACAAACCGUGCACUUUTT	318	E21	852	181	1.09	-2	410	MAP3K7IP1	10454	mitogen-activated protein kinase kinase kinase 7 interacting protein 1
SKI-RSI-192	GAGCAGAUAAAGGCCCAUCTT	GAUGGGCCUUUAUCUGCUCTT	338	N6	1212	348	1.09	-2	411	PSCD1	9267	pleckstrin homology, Sec7 and coiled-coil domains 1(cytohesin 1)
SKI-RSI-15145	UCAUACCUUCCGCUGGCGCTT	GCGCCAGCGGAAGGUAUGATT	319	F8	1153	233	1.08	-2	412	SHH	6469	sonic hedgehog homolog (Drosophila)
SKI-RSI-18113	UGAAAGCCGAUCUGACUGUTT	ACAGUCAGAUCGGCUUUCATT	323	M6	1378	271	1.08	-2	413	FEZ2	9637	fasciculation and elongation protein zeta 2 (zygin II)
SKI-RSI-11966	UCUGAAAGUAUCUCCCGCCTT	GGCGGGAGAUACUUUCAGATT	323	I8	1305	272	1.08	-2	414	P2RY1	5028	purinergic receptor P2Y, G-protein coupled, 1
NA	NA	NA	363	N4	1157	136	1.1	-2	415	no annotation	NA	NA
SKI-RSI-5	UUCCUCUCUCCCUCCUCAATT	UUGAGGAGGGAGAGAGGAATT	335	O8	856	194	1.11	-2	416	RAB6A, RAB6C	NA	NA
SKI-RSI-7117	UGGAGGUCUUCAGUUCCCUTT	AGGGAACUGAAGACCUCCATT	325	G12	884	135	1.11	-1.99	417	PTPN1	5770	protein tyrosine phosphatase, non-receptor type 1
SKI-RSI-2801	AUCAUUGACCUCUCGCCCUTT	AGGGCGAGAGGUCAAUGAUTT	332	A22	1041	176	1.13	-1.99	418	TOP2B	7155	topoisomerase (DNA) II beta 180kDa
SKI-RSI-5511	AGGAGGAAAGUCUAGCUGGTT	CCAGCUAGACUUUCCUCCUTT	331	I8	982	237	1.11	-1.99	419	PCNA	5111	proliferating cell nuclear antigen
SKI-RSI-4248	AAUGAAGCGAGAUGGCAGUTT	ACUGCCAUCUCGCUUCAUUTT	310	K18	1188	278	1.08	-1.99	420	CITED2	10370	Cbp/p300-interacting transactivator, with Glu/Asp-rich carboxy-terminal domain, 2
SKI-RSI-16176	ACUGGGAAAUCUUGCCUAATT	UUAGGCAAGAUUUCCCAGUTT	355	G2	1033	164	1.1	-1.99	421	HOXC13	3229	homeobox C13
NA	NA	NA	359	O12	1063	115	1.09	-1.99	422	no annotation	NA	NA
SKI-RSI-20815	UUGAUGUUCUGCGCGAAAGTT	CUUUCGCGCAGAACAUCAATT	321	G9	1225	277	1.06	-1.99	423	HOXA10	3206	homeobox A10
SKI-RSI-9395	UCUGGUGUGUCUUACCUUATT	UAAGGUAAGACACACCAGATT	314	K17	1260	270	1.07	-1.99	424	ZNF681	148213	zinc finger protein 681
SKI-RSI-18825	AGCCAACGAACAUCAUGACTT	GUCAUGAUGUUCGUUGGCUTT	325	J9	900	102	1.1	-1.99	425	CD81	975	CD81 molecule
SKI-RSI-11787	UCAAACUCUGUGGUAGGGUTT	ACCCUACCACAGAGUUUGATT	355	G4	1120	236	1.09	-1.99	426	HTR1E	3354	5-hydroxytryptamine (serotonin) receptor 1E
SKI-RSI-11368	AGAAAUAGUUCUGUUGGGGTT	CCCCAACAGAACUAUUUCUTT	323	M18	1110	250	1.08	-1.99	427	PLUNC	51297	palate, lung and nasal epithelium carcinoma associated
SKI-RSI-5831	UGCUUAUCAGCUCCUGUCGTT	CGACAGGAGCUGAUAAGCATT	354	I11	1022	211	1.1	-1.99	428	NR5A2	2494	nuclear receptor subfamily 5, group A, member 2
SKI-RSI-17916	UCGUUGAAGCUUUAAGGUATT	UACCUUAAAGCUUCAACGATT	333	C19	1157	277	1.08	-1.99	429	OPA1	4976	optic atrophy 1 (autosomal dominant)
SKI-RSI-9367	UGGAAUCAUUGGUAGCAUGTT	CAUGCUACCAAUGAUUCCATT	328	O8	1105	92	1.07	-1.98	430	TSC1	7248	tuberous sclerosis 1
SKI-RSI-12100	UAUGUACCGACAGUCACUGTT	CAGUGACUGUCGGUACAUATT	358	D1	926	275	1.14	-1.98	431	TYRO3	7301	TYRO3 protein tyrosine kinase
SKI-RSI-3575	UUUUCUGGCCACGUCCAGUTT	ACUGGACGUGGCCAGAAAATT	307	N9	1150	197	1.08	-1.98	432	ICAM1	3383	intercellular adhesion molecule 1 (CD54), human rhinovirus receptor
NA	NA	NA	332	C18	1054	232	1.08	-1.98	433	no annotation	NA	NA
SKI-RSI-9028	UCUGUAUCUUCCCACUGGCTT	GCCAGUGGGAAGAUACAGATT	314	I3	1090	174	1.1	-1.98	434	ITGAL	3683	integrin, alpha L (antigen CD11A (p180), lymphocyte function-associated antigen 1; alpha polypeptide)
SKI-RSI-1583	UCCCGAUUGUCUCCAGAACTT	GUUCUGGAGACAAUCGGGATT	349	N6	1327	181	1.08	-1.98	435	DYRK4	8798	dual-specificity tyrosine-(Y)-phosphorylation regulated kinase 4
SKI-RSI-5360	UUUCAAGGUCUAAGGCCCGTT	CGGGCCUUAGACCUUGAAATT	358	H10	921	258	1.12	-1.98	436	RNF138P1, RNF138	NA	NA
SKI-RSI-11462	ACUUGGCUAUUUUACGAGUTT	ACUCGUAAAAUAGCCAAGUTT	319	L9	1345	245	1.07	-1.98	437	RBP7	116362	retinol binding protein 7, cellular
SKI-RSI-3460	GGACAAUGAGGAGACCUGUTT	ACAGGUCUCCUCAUUGUCCTT	319	G21	1065	214	1.08	-1.97	438	HCCS	3052	holocytochrome c synthase (cytochrome c heme-lyase)
SKI-RSI-8395	UGCAACCAUCCUCCAGAACTT	GUUCUGGAGGAUGGUUGCATT	330	F19	1122	264	1.09	-1.97	439	COL3A1	1281	collagen, type III, alpha 1 (Ehlers-Danlos syndrome type IV, autosomal dominant)
SKI-RSI-11729	UGUCAGUAUAUUUCUUGCATT	UGCAAGAAAUAUACUGACATT	347	D3	1183	214	1.09	-1.97	440	EML4	27436	echinoderm microtubule associated protein like 4
SKI-RSI-5116	AACACCACUGACACGGGAATT	UUCCCGUGUCAGUGGUGUUTT	324	H3	1196	198	1.1	-1.97	441	MCM6	4175	MCM6 minichromosome maintenance deficient 6 (MIS5 homolog, S. pombe) (S. cerevisiae)
SKI-RSI-21801	GCUCAACACCAAAGAGGUATT	UACCUCUUUGGUGUUGAGCTT	354	P2	620	100	1.22	-1.97	442	FBXO4	26272	F-box protein 4
NA	NA	NA	330	B20	1061	258	1.1	-1.97	443	no annotation	NA	NA
SKI-RSI-13587	UGUCAGUGGGAAAUGAAACTT	GUUUCAUUUCCCACUGACATT	317	G2	1182	254	1.08	-1.97	444	RP11-145H9.1	340156	hypothetical protein LOC340156
NA	NA	NA	360	L5	1166	212	1.11	-1.97	445	no annotation	NA	NA
SKI-RSI-8901	UCCACUGCAUUGUCAGGGUTT	ACCCUGACAAUGCAGUGGATT	300	D3	963	281	1.11	-1.97	446	ZNF432	9668	zinc finger protein 432
SKI-RSI-9924	AAGCAGGCUGGAUUUCUGATT	UCAGAAAUCCAGCCUGCUUTT	345	G7	1133	253	1.07	-1.96	447	KLRD1	3824	killer cell lectin-like receptor subfamily D, member 1
SKI-RSI-12921	AUGUAGCCUUUGUACACCUTT	AGGUGUACAAAGGCUACAUTT	330	C5	1085	229	1.1	-1.96	448	TRPM2	7226	transient receptor potential cation channel, subfamily M, member 2
SKI-RSI-4943	UUCCAGGAGGCUCUGUUCATT	UGAACAGAGCCUCCUGGAATT	351	G18	860	182	1.13	-1.96	449	MSH6	2956	mutS homolog 6 (E. coli)
SKI-RSI-9176	AGCCGCGUUCAUAAGCAAUTT	AUUGCUUAUGAACGCGGCUTT	305	I22	1158	235	1.09	-1.96	450	WWP1	11059	WW domain containing E3 ubiquitin protein ligase 1
SKI-RSI-12262	AGCGGUUAGAGUCGAGCAATT	UUGCUCGACUCUAACCGCUTT	354	K8	1277	326	1.09	-1.96	451	SARM1	23098	sterile alpha and TIR motif containing 1
SKI-RSI-19314	UUGACCUCUGCAUUUUCCCTT	GGGAAAAUGCAGAGGUCAATT	343	I18	1205	322	1.08	-1.96	452	LRAP	64167	leukocyte-derived arginine aminopeptidase
SKI-RSI-17832	AACUUGGAGGAGCUAGCACTT	GUGCUAGCUCCUCCAAGUUTT	340	H2	1161	266	1.1	-1.96	453	LAPTM5	7805	lysosomal associated multispanning membrane protein 5
SKI-RSI-2546	AAUUGGAAUGGCUCCCAGCTT	GCUGGGAGCCAUUCCAAUUTT	315	J9	1238	93	1.08	-1.96	454	PTPRA	5786	protein tyrosine phosphatase, receptor type, A
SKI-RSI-484	UUGGUACAGCAAAUCGAAUTT	AUUCGAUUUGCUGUACCAATT	302	I12	901	215	1.07	-1.96	455	TNFRSF1A	7132	tumor necrosis factor receptor superfamily, member 1A
SKI-RSI-2603	UGUCUUUUGGGGGCUCUGUTT	ACAGAGCCCCCAAAAGACATT	317	G3	1205	255	1.08	-1.96	456	PTPN18	26469	protein tyrosine phosphatase, non-receptor type 18 (brain-derived)
SKI-RSI-6660	AAGGUUGGAGAUGGCCAGATT	UCUGGCCAUCUCCAACCUUTT	360	L3	1126	170	1.13	-1.96	457	CCBP2	1238	chemokine binding protein 2
SKI-RSI-16821	UAGAGACGCAGAUUCAGCUTT	AGCUGAAUCUGCGUCUCUATT	328	N11	1180	180	1.06	-1.96	458	IMPG2	50939	interphotoreceptor matrix proteoglycan 2
SKI-RSI-12081	UCAAUUGUGGAACACCCGATT	UCGGGUGUUCCACAAUUGATT	323	I19	1157	327	1.08	-1.96	459	EMR1	2015	egf-like module containing, mucin-like, hormone receptor-like 1
SKI-RSI-20614	UCCCAUUAGAAACUUUAUGTT	CAUAAAGUUUCUAAUGGGATT	344	G18	649	201	1.11	-1.95	460	SLC38A1	81539	solute carrier family 38, member 1
NA	NA	NA	361	D3	913	157	1.13	-1.95	461	no annotation	NA	NA
SKI-RSI-11367	UAUCUCUCACAGCUAAGAUTT	AUCUUAGCUGUGAGAGAUATT	328	O16	1107	150	1.06	-1.95	462	PLUNC	51297	palate, lung and nasal epithelium carcinoma associated
SKI-RSI-18788	UCUGCCUUCUCGAUGACAUTT	AUGUCAUCGAGAAGGCAGATT	314	E22	1243	309	1.08	-1.95	463	C5orf3	10827	chromosome 5 open reading frame 3
SKI-RSI-7680	UGAGACUUUUCCUGCAAGCTT	GCUUGCAGGAAAAGUCUCATT	331	D8	1179	202	1.09	-1.95	464	NR2F2	7026	nuclear receptor subfamily 2, group F, member 2
SKI-RSI-7780	UCCUGAGGAAUUCACAGGCTT	GCCUGUGAAUUCCUCAGGATT	326	F20	1154	238	1.07	-1.95	465	LTF	4057	lactotransferrin
SKI-RSI-21795	AUUCUAGAAGCCGGCUACCTT	GGUAGCCGGCUUCUAGAAUTT	322	K22	1301	345	1.07	-1.95	466	FBXO2	26232	F-box protein 2
SKI-RSI-10514	AACACGGCGAUGAUGACGATT	UCGUCAUCAUCGCCGUGUUTT	354	C2	1008	259	1.12	-1.95	467	ADRA2A	150	adrenergic, alpha-2A-, receptor
SKI-RSI-1721	AACCAGUCCUCUGGGUUGUTT	ACAACCCAGAGGACUGGUUTT	352	L8	1220	289	1.09	-1.95	468	TTK	7272	TTK protein kinase
SKI-RSI-3258	GAGCUCUCGCCAUUAAACGTT	CGUUUAAUGGCGAGAGCUCTT	311	J5	1148	237	1.09	-1.94	469	LDOC1	23641	leucine zipper, down-regulated in cancer 1
SKI-RSI-21024	UCGUAGUUAAAGAGCAUUGTT	CAAUGCUCUUUAACUACGATT	359	M21	1208	235	1.1	-1.94	470	ARPC1A	10552	actin related protein 2/3 complex, subunit 1A, 41kDa
SKI-RSI-5898	UGAUCUGUUGCUGAGGCUGTT	CAGCCUCAGCAACAGAUCATT	330	H21	912	284	1.1	-1.94	471	SP4	6671	Sp4 transcription factor
NA	NA	NA	353	J9	1166	299	1.08	-1.94	472	no annotation	NA	NA
SKI-RSI-21162	UAGUAGGCGUCCAUGGCAGTT	CUGCCAUGGACGCCUACUATT	354	C16	1038	243	1.1	-1.94	473	ALX4	60529	aristaless-like homeobox 4
SKI-RSI-14266	AUCCUCAACUAGGGGACCCTT	GGGUCCCCUAGUUGAGGAUTT	352	K11	1055	243	1.09	-1.94	474	ATF4	468	activating transcription factor 4 (tax-responsive enhancer element B67)
SKI-RSI-12077	AUAGCAGCUAGCAUUGGUUTT	AACCAAUGCUAGCUGCUAUTT	363	F8	1000	186	1.1	-1.94	475	LIG4	3981	ligase IV, DNA, ATP-dependent
SKI-RSI-15967	AGCUCCAACGGUGACAAAUTT	AUUUGUCACCGUUGGAGCUTT	324	G6	971	260	1.1	-1.94	476	SPAG7	9552	sperm associated antigen 7
SKI-RSI-12929	UUGAGAGGGUUCAAAGUCATT	UGACUUUGAACCCUCUCAATT	319	J3	1353	339	1.08	-1.94	477	KLF10	7071	Kruppel-like factor 10
SKI-RSI-21300	UCUUCCUGAAACGUACACGTT	CGUGUACGUUUCAGGAAGATT	341	I7	1190	217	1.08	-1.94	478	NUP37	79023	nucleoporin 37kDa
SKI-RSI-603	UGCGCACACAGACAACUUUTT	AAAGUUGUCUGUGUGCGCATT	301	A22	650	212	1.14	-1.94	479	CCL20	6364	chemokine (C-C motif) ligand 20
SKI-RSI-18184	UGAGACUGGUUUCUUGUCUTT	AGACAAGAAACCAGUCUCATT	347	N8	981	169	1.1	-1.94	480	MIA2	117153	melanoma inhibitory activity 2
SKI-RSI-4479	UUCUACUGAUCUGAGGGGGTT	CCCCCUCAGAUCAGUAGAATT	323	C4	1113	286	1.1	-1.94	481	ENTPD3	956	ectonucleoside triphosphate diphosphohydrolase 3
SKI-RSI-5961	UCCUUCUCUGCAGCCUUCATT	UGAAGGCUGCAGAGAAGGATT	319	K12	1136	200	1.08	-1.94	482	SART3	9733	squamous cell carcinoma antigen recognised by T cells 3
SKI-RSI-1110	GGGUUUGUUGGUCUUCUGCTT	GCAGAAGACCAACAAACCCTT	309	J5	1224	203	1.08	-1.94	483	PRKCH	5583	protein kinase C, eta
SKI-RSI-3094	UGUAGCUUCACAGACUCCCTT	GGGAGUCUGUGAAGCUACATT	303	M17	999	241	1.09	-1.94	484	EGFL6	25975	EGF-like-domain, multiple 6
SKI-RSI-9227	AUCCUCUAAAACUGGGGUGTT	CACCCCAGUUUUAGAGGAUTT	305	C19	1033	274	1.1	-1.93	485	CEP68	23177	centrosomal protein 68kDa
SKI-RSI-15783	AAUGAGCUUGCUGCGGUCATT	UGACCGCAGCAAGCUCAUUTT	351	E5	1079	413	1.12	-1.93	486	RNU3IP2	9136	RNA, U3 small nucleolar interacting protein 2
SKI-RSI-15634	AUAUAGAUGCGUGAGGUUUTT	AAACCUCACGCAUCUAUAUTT	342	D22	1056	280	1.1	-1.93	487	ANP32C	23520	acidic (leucine-rich) nuclear phosphoprotein 32 family, member C
SKI-RSI-9795	UAUGCCCAUAAAUGAGUACTT	GUACUCAUUUAUGGGCAUATT	323	I4	1297	282	1.08	-1.93	488	GPR63	81491	G protein-coupled receptor 63
SKI-RSI-10499	UCUGCCGAAUUCGCUUCCUTT	AGGAAGCGAAUUCGGCAGATT	358	I4	1119	280	1.1	-1.93	489	TNFRSF8	943	tumor necrosis factor receptor superfamily, member 8
SKI-RSI-10119	AUUACACUCGGGGGAGAGATT	UCUCUCCCCCGAGUGUAAUTT	357	C4	1016	259	1.12	-1.93	490	POLR2I	5438	polymerase (RNA) II (DNA directed) polypeptide I, 14.5kDa
SKI-RSI-4306	UCCGAGUGACGUAGCACAUTT	AUGUGCUACGUCACUCGGATT	305	G23	757	230	1.12	-1.93	491	SNTB1	6641	syntrophin, beta 1 (dystrophin-associated protein A1, 59kDa, basic component 1)
SKI-RSI-18796	UCAAGGUAGUCAGUCACACTT	GUGUGACUGACUACCUUGATT	329	L21	1051	164	1.1	-1.93	492	PLA2G10	8399	phospholipase A2, group X
SKI-RSI-13176	AGGGGAGUUUUCUCAGGACTT	GUCCUGAGAAAACUCCCCUTT	337	J5	1231	184	1.08	-1.93	493	TRIP13	9319	thyroid hormone receptor interactor 13
SKI-RSI-3457	AAGACCUGGAGUCAGGACUTT	AGUCCUGACUCCAGGUCUUTT	330	C9	1162	261	1.09	-1.93	494	RNF185	91445	ring finger protein 185
SKI-RSI-14260	AGUGCUUGAGGUCCUCGCCTT	GGCGAGGACCUCAAGCACUTT	344	A12	1059	251	1.13	-1.93	495	RREB1	6239	ras responsive element binding protein 1
SKI-RSI-13997	AUCAGUUUACCAUCAUCAGTT	CUGAUGAUGGUAAACUGAUTT	342	E18	1065	282	1.09	-1.93	496	OXSR1	9943	oxidative-stress responsive 1
SKI-RSI-3374	GCAGAUGUAGGGUUUCUCGTT	CGAGAAACCCUACAUCUGCTT	343	J22	1308	348	1.09	-1.93	497	GLI2	2736	GLI-Kruppel family member GLI2
NA	NA	NA	361	D17	880	267	1.11	-1.93	498	no annotation	NA	NA
SKI-RSI-14236	UGCAUGUGCAGCUGCCUCUTT	AGAGGCAGCUGCACAUGCATT	356	I12	1024	166	1.1	-1.93	499	TCF7	6932	transcription factor 7 (T-cell specific, HMG-box)
SKI-RSI-21061	AGACUUUACAAUACUGGAGTT	CUCCAGUAUUGUAAAGUCUTT	364	I21	841	207	1.08367	-1.93	500	ZDHHC6	64429	zinc finger, DHHC-type containing 6
SKI-RSI-4123	UCAUCUGCAGGUCACUGUCTT	GACAGUGACCUGCAGAUGATT	350	K8	1154	299	1.1	-1.93	501	DRD1	1812	dopamine receptor D1
SKI-RSI-18206	ACUGAUCCGAAGUCCAGGATT	UCCUGGACUUCGGAUCAGUTT	353	J7	1164	231	1.09	-1.93	502	PDK1	5163	pyruvate dehydrogenase kinase, isozyme 1
SKI-RSI-2226	GUGCUUGUACACGUCACUCTT	GAGUGACGUGUACAAGCACTT	303	C21	887	264	1.11	-1.92	503	PSKH1	5681	protein serine kinase H1
SKI-RSI-9930	AGCACUGCACCUUAGUGGUTT	ACCACUAAGGUGCAGUGCUTT	364	E18	1016	196	1.09541	-1.92	504	AGTRL1	187	angiotensin II receptor-like 1
SKI-RSI-18537	AGCAGUUAACAUGUUCAGCTT	GCUGAACAUGUUAACUGCUTT	304	E16	1179	315	1.09	-1.92	505	SHQ1	55164	SHQ1 homolog (S. cerevisiae)
SKI-RSI-17130	AGCUAGUUAGGAAUUCCACTT	GUGGAAUUCCUAACUAGCUTT	346	G10	962	168	1.09	-1.92	506	ERRFI1	54206	ERBB receptor feedback inhibitor 1
SKI-RSI-9374	AAGUCCUGCGUGCAACAUCTT	GAUGUUGCACGCAGGACUUTT	359	B11	1010	205	1.12	-1.92	507	CYP4F11	57834	cytochrome P450, family 4, subfamily F, polypeptide 11
SKI-RSI-7794	AAGGCUCAUGGCUUCAGAUTT	AUCUGAAGCCAUGAGCCUUTT	346	I10	1204	294	1.08	-1.92	508	CCL8	6355	chemokine (C-C motif) ligand 8
SKI-RSI-5620	AUCUGAAGGAAUCCCAGCATT	UGCUGGGAUUCCUUCAGAUTT	339	I18	1294	304	1.06	-1.92	509	FLRT3	23767	fibronectin leucine rich transmembrane protein 3
SKI-RSI-10498	UGGGUUAUCUAAGAACAAATT	UUUGUUCUUAGAUAACCCATT	303	D11	1134	245	1.1	-1.92	510	TARDBP	23435	TAR DNA binding protein
SKI-RSI-14430	AGUGGAGGUUCCUCCAGUUTT	AACUGGAGGAACCUCCACUTT	360	O9	1048	173	1.11	-1.92	511	PSMB9	5698	proteasome (prosome, macropain) subunit, beta type, 9 (large multifunctional peptidase 2)
SKI-RSI-20962	UGGCUAUAUUGACUUGGAGTT	CUCCAAGUCAAUAUAGCCATT	364	O4	810	227	1.15802	-1.91	512	EWSR1	2130	Ewing sarcoma breakpoint region 1
SKI-RSI-2359	AAUCUCCUCCAGGAAGAGGTT	CCUCUUCCUGGAGGAGAUUTT	352	M17	1010	273	1.1	-1.91	513	SCYL1	57410	SCY1-like 1 (S. cerevisiae)
SKI-RSI-5541	UCAGUAAGCCUGCUGUGAGTT	CUCACAGCAGGCUUACUGATT	332	N21	1012	208	1.09	-1.91	514	NARS	4677	asparaginyl-tRNA synthetase
SKI-RSI-14558	AUCAAUGGUUGAUAGUCUUTT	AAGACUAUCAACCAUUGAUTT	333	E20	1024	257	1.09	-1.91	515	RACGAP1	29127	Rac GTPase activating protein 1
SKI-RSI-17094	UCAUCGAUGCGCAGGGCAATT	UUGCCCUGCGCAUCGAUGATT	316	L2	1026	181	1.1	-1.91	516	SPAST	6683	spastin
SKI-RSI-18601	AUGUUGGCCAGGCGCACAGTT	CUGUGCGCCUGGCCAACAUTT	355	I4	1172	314	1.09	-1.91	517	PDK2	5164	pyruvate dehydrogenase kinase, isozyme 2
SKI-RSI-19176	UUUGGCUUGGGUCUGACGGTT	CCGUCAGACCCAAGCCAAATT	335	B18	1004	272	1.1	-1.91	518	PRCC	5546	papillary renal cell carcinoma (translocation-associated)
SKI-RSI-19029	UUCGCUUUCUUUUUCUAUGTT	CAUAGAAAAAGAAAGCGAATT	304	K4	1160	272	1.1	-1.91	519	TTF1	7270	transcription termination factor, RNA polymerase I
SKI-RSI-20247	AGUACUAAUUGCAGUUUUUTT	AAAAACUGCAAUUAGUACUTT	341	I10	1243	334	1.07	-1.9	520	C17orf57	124989	chromosome 17 open reading frame 57
SKI-RSI-20570	AAAAGGCAGACUUAGAGAUTT	AUCUCUAAGUCUGCCUUUUTT	358	I8	1179	210	1.09	-1.9	521	ZNF645	158506	zinc finger protein 645
SKI-RSI-14380	UUGAGAAUCUGCGGCAGACTT	GUCUGCCGCAGAUUCUCAATT	328	P2	949	160	1.12	-1.9	522	SKI	6497	v-ski sarcoma viral oncogene homolog (avian)
SKI-RSI-10263	UUUGAGUGCCUCAUGCAUATT	UAUGCAUGAGGCACUCAAATT	320	E11	1241	305	1.08	-1.9	523	MED12	9968	mediator of RNA polymerase II transcription, subunit 12 homolog (S. cerevisiae)
SKI-RSI-2328	CAGGUCUGAGCUACUCCUUTT	AAGGAGUAGCUCAGACCUGTT	319	A22	491	165	1.16	-1.9	524	DYRK2	8445	dual-specificity tyrosine-(Y)-phosphorylation regulated kinase 2
SKI-RSI-13259	UGUACUACUCCAGACACGATT	UCGUGUCUGGAGUAGUACATT	321	K12	998	193	1.08	-1.9	525	KDELR3	11015	KDEL (Lys-Asp-Glu-Leu) endoplasmic reticulum protein retention receptor 3
SKI-RSI-21922	ACUAGCAUGAUGAUAACAUTT	AUGUUAUCAUCAUGCUAGUTT	303	L7	1147	325	1.09	-1.9	526	RAB6A	5870	RAB6A, member RAS oncogene family
SKI-RSI-11007	UCGGUUGGGACAUUUCUAUTT	AUAGAAAUGUCCCAACCGATT	351	E11	974	172	1.11	-1.9	527	C21orf57	54059	chromosome 21 open reading frame 57
SKI-RSI-13596	UGUACAGCCUCACCGUGUCTT	GACACGGUGAGGCUGUACATT	339	N20	1170	319	1.08	-1.9	528	STK32C	282974	serine/threonine kinase 32C
SKI-RSI-17724	ACCCUUGCUGGAUAUCAAATT	UUUGAUAUCCAGCAAGGGUTT	331	A22	822	260	1.16	-1.9	529	NSDHL	50814	NAD(P) dependent steroid dehydrogenase-like
SKI-RSI-2422	CAGGGAAUUGGAGUUGUCCTT	GGACAACUCCAAUUCCCUGTT	326	M16	1323	220	1.05	-1.9	530	RASGRP2	10235	RAS guanyl releasing protein 2 (calcium and DAG-regulated)
NA	NA	NA	321	I17	1165	229	1.07	-1.89	531	no annotation	NA	NA
SKI-RSI-1842	AGGUUCGCGAGAAGAUGACTT	GUCAUCUUCUCGCGAACCUTT	357	L3	1114	179	1.13	-1.89	532	PCTK1	5127	PCTAIRE protein kinase 1
SKI-RSI-6735	AAUUCGUGGGAUCCUGUGATT	UCACAGGAUCCCACGAAUUTT	350	H9	970	160	1.12	-1.89	533	IL2RB	3560	interleukin 2 receptor, beta
NA	NA	NA	364	C6	1022	152	1.19	-1.89	534	no annotation	NA	NA
SKI-RSI-20928	UGCUAUAGUUCUCCUCAGGTT	CCUGAGGAGAACUAUAGCATT	347	E12	1024	156	1.1	-1.89	535	HDAC3	8841	histone deacetylase 3
NA	NA	NA	308	K18	1145	260	1.08	-1.89	536	no annotation	NA	NA
NA	NA	NA	357	O17	1188	237	1.09	-1.89	537	no annotation	NA	NA
SKI-RSI-11256	UCCACAGCGGAUCAUGACUTT	AGUCAUGAUCCGCUGUGGATT	326	B16	1109	199	1.07	-1.89	538	FBXO3	26273	F-box protein 3
SKI-RSI-4273	AUGGUCUUGGACCCUUGGATT	UCCAAGGGUCCAAGACCAUTT	319	I9	1297	253	1.07	-1.89	539	KLF13	51621	Kruppel-like factor 13
SKI-RSI-16775	ACUUCACACAGGGCCAAUGTT	CAUUGGCCCUGUGUGAAGUTT	337	N23	1084	265	1.09	-1.89	540	MID1IP1	58526	MID1 interacting protein 1 (gastrulation specific G12-like (zebrafish))
NA	NA	NA	360	J21	1150	228	1.11	-1.88	541	no annotation	NA	NA
SKI-RSI-12712	UCCUAAUCGCAAAAGAGCATT	UGCUCUUUUGCGAUUAGGATT	307	M12	1093	224	1.08	-1.88	542	RARRES3	5920	retinoic acid receptor responder (tazarotene induced) 3
SKI-RSI-17621	UUCACCACUUCAUAUCCAUTT	AUGGAUAUGAAGUGGUGAATT	303	I15	910	245	1.1	-1.88	543	CYP2C19	1557	cytochrome P450, family 2, subfamily C, polypeptide 19
SKI-RSI-16926	UGUGUCCAUCUUCAGUCAATT	UUGACUGAAGAUGGACACATT	304	I6	1082	287	1.1	-1.88	544	CUTC	51076	cutC copper transporter homolog (E. coli)
SKI-RSI-19898	AUGUAGUGGAAUGAGUGACTT	GUCACUCAUUCCACUACAUTT	335	A2	958	282	1.12	-1.88	545	GPSN2	9524	glycoprotein, synaptic 2
SKI-RSI-7671	AUGGCAUAGUCCAAGUAUCTT	GAUACUUGGACUAUGCCAUTT	358	O8	1036	277	1.11	-1.88	546	CCR4	1233	chemokine (C-C motif) receptor 4
SKI-RSI-11616	AUAAGACGAAACUCAGCGGTT	CCGCUGAGUUUCGUCUUAUTT	341	H12	1265	273	1.08	-1.88	547	SLC24A3	57419	solute carrier family 24 (sodium/potassium/calcium exchanger), member 3
SKI-RSI-4072	UUAAAUCCUGGCCUGCAGATT	UCUGCAGGCCAGGAUUUAATT	330	D6	1115	229	1.1	-1.88	548	ERCC5	2073	excision repair cross-complementing rodent repair deficiency, complementation group 5 (xeroderma pigmentosum, complementation group G (Cockayne syndrome))
NA	NA	NA	314	P11	1247	226	1.11	-1.88	549	no annotation	NA	NA
SKI-RSI-2403	GUGAGAGCAAGCAAGGAGUTT	ACUCCUUGCUUGCUCUCACTT	348	C7	1180	212	1.09	-1.87	550	SCYL3	57147	SCY1-like 3 (S. cerevisiae)
SKI-RSI-15161	AGCAAUUUGCGGAGCUCGGTT	CCGAGCUCCGCAAAUUGCUTT	320	E10	1109	247	1.09	-1.87	551	NHLH2	4808	nescient helix loop helix 2
SKI-RSI-20966	UCUUUGGUAAACUUGUUCCTT	GGAACAAGUUUACCAAAGATT	323	C24	1053	277	1.14	-1.87	552	GTF2IRD1	9569	GTF2I repeat domain containing 1
SKI-RSI-15185	AACAGGAUCACAGAGAUGGTT	CCAUCUCUGUGAUCCUGUUTT	319	I22	1192	237	1.08	-1.87	553	GNAS	2778	GNAS complex locus
SKI-RSI-4739	UUCCUGAGAACUGGCCCUUTT	AAGGGCCAGUUCUCAGGAATT	351	C9	900	207	1.13	-1.87	554	PRKDC	5591	protein kinase, DNA-activated, catalytic polypeptide
SKI-RSI-14450	UCCGAGUUCUGCUCGAGUUTT	AACUCGAGCAGAACUCGGATT	351	M4	1146	193	1.12	-1.87	555	LBX1	10660	ladybird homeobox homolog 1 (Drosophila)
SKI-RSI-18967	AGUUUUCCGAUGUUAGCUCTT	GAGCUAACAUCGGAAAACUTT	322	M4	1430	233	1.06	-1.87	556	HUS1	3364	HUS1 checkpoint homolog (S. pombe)
SKI-RSI-2870	CCUGCUAUAGCUGGUGUUGTT	CAACACCAGCUAUAGCAGGTT	347	M19	1282	305	1.08	-1.87	557	THBD	7056	thrombomodulin
SKI-RSI-534	CUUGACAGGUAGUAACUUUTT	AAAGUUACUACCUGUCAAGTT	302	E19	1046	311	1.07	-1.87	558	NFKBIA	4792	nuclear factor of kappa light polypeptide gene enhancer in B-cells inhibitor, alpha
SKI-RSI-7692	ACUCUGUUCCACUCACUCCTT	GGAGUGAGUGGAACAGAGUTT	322	F18	1157	355	1.07	-1.87	559	TINF2	26277	TERF1 (TRF1)-interacting nuclear factor 2
SKI-RSI-12867	AAAGUGCUGCUGAGGACCATT	UGGUCCUCAGCAGCACUUUTT	353	L12	1063	196	1.08	-1.87	560	ABCC8	6833	ATP-binding cassette, sub-family C (CFTR/MRP), member 8
NA	NA	NA	308	G10	1207	236	1.07	-1.87	561	no annotation	NA	NA
SKI-RSI-14700	AGGAUAUGUCUUGCCAAUUTT	AAUUGGCAAGACAUAUCCUTT	342	O6	1265	244	1.09	-1.87	562	MARK3	4140	MAP/microtubule affinity-regulating kinase 3
SKI-RSI-11680	AGCCUAACUCAAGGUGAGATT	UCUCACCUUGAGUUAGGCUTT	357	K3	1013	174	1.12	-1.86	563	FPR1	2357	formyl peptide receptor 1
SKI-RSI-15624	AUUCCAAGUCCCCAGGAGGTT	CCUCCUGGGGACUUGGAAUTT	312	C17	1085	231	1.09	-1.86	564	RPL13	6137	ribosomal protein L13
SKI-RSI-5321	ACAUUUCCAGCCACUUCGCTT	GCGAAGUGGCUGGAAAUGUTT	317	O11	1054	269	1.08	-1.86	565	EPB41L4B	54566	erythrocyte membrane protein band 4.1 like 4B
SKI-RSI-15982	AAUAAAUGCACAGACGCUUTT	AAGCGUCUGUGCAUUUAUUTT	323	D19	946	192	1.1	-1.86	566	HOXA6	3203	homeobox A6
SKI-RSI-5338	UGUGAUUGUGCAGUCAGCCTT	GGCUGACUGCACAAUCACATT	360	M12	946	212	1.1	-1.86	567	SCP2	6342	sterol carrier protein 2
SKI-RSI-11889	UGGCUUACACGGCAGGCUGTT	CAGCCUGCCGUGUAAGCCATT	352	C10	920	257	1.12	-1.86	568	GRM8	2918	glutamate receptor, metabotropic 8
SKI-RSI-14647	UCCAGCUGGUGCAUGAUCUTT	AGAUCAUGCACCAGCUGGATT	310	H22	1052	322	1.09	-1.86	569	ZAP70	7535	zeta-chain (TCR) associated protein kinase 70kDa
SKI-RSI-5644	AGCGUAGCAUCUGGAUCAGTT	CUGAUCCAGAUGCUACGCUTT	357	C11	895	174	1.13	-1.86	570	KLK10	5655	kallikrein 10
SKI-RSI-8795	ACUAGAGCCCUCUUUAUCUTT	AGAUAAAGAGGGCUCUAGUTT	346	J1	1012	211	1.14	-1.86	571	ZNF721	79963	zinc finger protein 721
SKI-RSI-18317	UCAAAGGCAUCACCUCGGUTT	ACCGAGGUGAUGCCUUUGATT	344	F9	1139	245	1.07	-1.86	572	NECAP2	55707	NECAP endocytosis associated 2
SKI-RSI-21064	AGGAAAACAAGAGUGCGGCTT	GCCGCACUCUUGUUUUCCUTT	351	J18	1048	346	1.11	-1.86	573	ALAS1	211	aminolevulinate, delta-, synthase 1
SKI-RSI-5329	AGCUCUGAUGGGAGAAGUGTT	CACUUCUCCCAUCAGAGCUTT	305	D6	1212	358	1.1	-1.85	574	MEOX2	4223	mesenchyme homeobox 2
SKI-RSI-5716	UGGACUUCCUGGUAACCAGTT	CUGGUUACCAGGAAGUCCATT	360	L21	1020	220	1.12	-1.85	575	MRC1L1, MRC1	NA	NA
SKI-RSI-14324	UGAUCACUGGUACACCAGGTT	CCUGGUGUACCAGUGAUCATT	351	L11	1080	182	1.1	-1.85	576	LYL1	4066	lymphoblastic leukemia derived sequence 1
SKI-RSI-20118	UGGUAUGGUUCAUGCUUGCTT	GCAAGCAUGAACCAUACCATT	323	I20	1112	296	1.09	-1.85	577	SEL1L	6400	sel-1 suppressor of lin-12-like (C. elegans)
SKI-RSI-16297	UUCACCCACUUGUAGGUGCTT	GCACCUACAAGUGGGUGAATT	359	C23	813	176	1.14	-1.85	578	G6PD	2539	glucose-6-phosphate dehydrogenase
SKI-RSI-3624	ACAAGCUGGUCGGUUGGAATT	UUCCAACCGACCAGCUUGUTT	311	C8	1147	328	1.1	-1.85	579	AGT	183	angiotensinogen (serpin peptidase inhibitor, clade A, member 8)
SKI-RSI-5059	UGGGUCGUUUUGGGGAACATT	UGUUCCCCAAAACGACCCATT	324	B8	971	192	1.12	-1.85	580	MNDA	4332	myeloid cell nuclear differentiation antigen
SKI-RSI-18343	AGGCCUUCUUCAUAGAGCATT	UGCUCUAUGAAGAAGGCCUTT	325	G16	981	187	1.1	-1.85	581	TDP1	55775	tyrosyl-DNA phosphodiesterase 1
SKI-RSI-18013	AUCGAAGUAGAGGGUGGCATT	UGCCACCCUCUACUUCGAUTT	340	L19	1145	295	1.09	-1.85	582	FKBP10	60681	FK506 binding protein 10, 65 kDa
SKI-RSI-16244	AUAUUGGAACAUGUAAACCTT	GGUUUACAUGUUCCAAUAUTT	331	O18	1174	252	1.1	-1.85	583	GAPDH	2597	glyceraldehyde-3-phosphate dehydrogenase
SKI-RSI-7432	AAUCUCCGCAGUUCCAACCTT	GGUUGGAACUGCGGAGAUUTT	319	C15	1228	274	1.08	-1.85	584	CPN1	1369	carboxypeptidase N, polypeptide 1, 50kD
SKI-RSI-18783	UCCUGCACCCAUCAUGAAATT	UUUCAUGAUGGGUGCAGGATT	355	J7	1298	280	1.08	-1.84	585	SLC30A9	10463	solute carrier family 30 (zinc transporter), member 9
SKI-RSI-7355	UCAUCCCAUCUCGGUAGACTT	GUCUACCGAGAUGGGAUGATT	352	I5	1141	253	1.1	-1.84	586	ABCA1	19	ATP-binding cassette, sub-family A (ABC1), member 1
SKI-RSI-16770	UCUUCAAUUGAAGGCCGGATT	UCCGGCCUUCAAUUGAAGATT	351	B3	957	205	1.14	-1.84	587	TSSK3	81629	testis-specific serine kinase 3
NA	NA	NA	353	K8	1160	259	1.09	-1.84	588	no annotation	NA	NA
SKI-RSI-19916	AAUGACUGGUUUAGUCUGCTT	GCAGACUAAACCAGUCAUUTT	343	K22	1213	241	1.1	-1.84	589	TSPAN6	7105	tetraspanin 6
SKI-RSI-7150	AGAUGUAAGAGGGCUCCAATT	UUGGAGCCCUCUUACAUCUTT	355	N12	1061	165	1.08	-1.84	590	LRRC1	55227	leucine rich repeat containing 1
SKI-RSI-19399	UUUUACUCUUAGGAAUAGATT	UCUAUUCCUAAGAGUAAAATT	332	I11	1189	268	1.07	-1.84	591	SYNCRIP	10492	synaptotagmin binding, cytoplasmic RNA interacting protein
SKI-RSI-18244	AAUCCAUGCGCGUCCCAGCTT	GCUGGGACGCGCAUGGAUUTT	333	D19	1260	231	1.08	-1.84	592	LUC7L	55692	LUC7-like (S. cerevisiae)
SKI-RSI-4882	UCUCUCAGCAUGUACCAGCTT	GCUGGUACAUGCUGAGAGATT	314	E17	1021	214	1.09	-1.84	593	CUL5	8065	cullin 5
SKI-RSI-2626	AAUCUCAUCCAGGGCCCAUTT	AUGGGCCCUGGAUGAGAUUTT	323	P3	978	191	1.14	-1.84	594	ACAD10	80724	acyl-Coenzyme A dehydrogenase family, member 10
SKI-RSI-16336	AUUCAGACCACCCAGAUGATT	UCAUCUGGGUGGUCUGAAUTT	329	E18	1031	271	1.09	-1.84	595	FOSL2	2355	FOS-like antigen 2
SKI-RSI-3186	GUUCCUCAUGUCUCCAAGCTT	GCUUGGAGACAUGAGGAACTT	328	N20	1206	216	1.07	-1.84	596	TPD52L2	7165	tumor protein D52-like 2
SKI-RSI-218	UUCACUGACUGGUUGCUCCTT	GGAGCAACCAGUCAGUGAATT	358	M8	1101	184	1.11	-1.84	597	RAB6A	5870	RAB6A, member RAS oncogene family
SKI-RSI-15472	AUGGCUUGCAGGUUGCAGUTT	ACUGCAACCUGCAAGCCAUTT	327	E18	1141	224	1.06	-1.83	598	FOXC1	2296	forkhead box C1
SKI-RSI-4476	UUGACUGACCACUCCGGUATT	UACCGGAGUGGUCAGUCAATT	300	A4	1179	163	1.13	-1.83	599	ENTPD3	956	ectonucleoside triphosphate diphosphohydrolase 3
SKI-RSI-21016	AGCUGAAAAAUUGAUAUACTT	GUAUAUCAAUUUUUCAGCUTT	351	G10	1079	239	1.1	-1.83	600	LMO6	4007	LIM domain only 6
SKI-RSI-6299	ACAUGUGGCAGUGUUGCAUTT	AUGCAACACUGCCACAUGUTT	342	M22	1116	269	1.1	-1.83	601	IAPP	3375	islet amyloid polypeptide
SKI-RSI-20200	AUCCUGUCGCUCCUUGGUGTT	CACCAAGGAGCGACAGGAUTT	357	M8	1151	153	1.1	-1.83	602	LUZP2	338645	leucine zipper protein 2
SKI-RSI-15474	AAAGAGCUAUUAGCUGCAGTT	CUGCAGCUAAUAGCUCUUUTT	335	G16	1308	222	1.07	-1.83	603	CDH7	1005	cadherin 7, type 2
SKI-RSI-3430	GGAGGAACGUUCUGCCUUUTT	AAAGGCAGAACGUUCCUCCTT	321	F4	1032	267	1.09	-1.83	604	CXorf12	8269	chromosome X open reading frame 12
SKI-RSI-19506	UCCUUGGAGAGCUCGCACATT	UGUGCGAGCUCUCCAAGGATT	308	B10	867	147	1.12	-1.83	605	C21orf56	84221	chromosome 21 open reading frame 56
SKI-RSI-16822	AUGCUGAGGAUAGGGUCCCTT	GGGACCCUAUCCUCAGCAUTT	358	H19	940	235	1.12	-1.83	606	IMPG2	50939	interphotoreceptor matrix proteoglycan 2
SKI-RSI-11878	ACAAUUUCAUCCAUGAGGGTT	CCCUCAUGGAUGAAAUUGUTT	320	B2	1110	374	1.11	-1.83	607	PGK2	5232	phosphoglycerate kinase 2
SKI-RSI-8501	ACAUUCAUGCCAUCGCUGGTT	CCAGCGAUGGCAUGAAUGUTT	342	J1	1051	322	1.14	-1.83	608	SLC1A7	6512	solute carrier family 1 (glutamate transporter), member 7
SKI-RSI-9194	ACAUUGGUGCUCUAGCAUCTT	GAUGCUAGAGCACCAAUGUTT	329	E3	1124	177	1.1	-1.83	609	KIAA1559	57677	mouse zinc finger protein 14-like
SKI-RSI-10773	AUGCUGUCAAGAAUCUGGATT	UCCAGAUUCUUGACAGCAUTT	343	K19	1288	291	1.08	-1.83	610	DNASE1	1773	deoxyribonuclease I
SKI-RSI-5720	AAAGCACCAGAGAUCCAGGTT	CCUGGAUCUCUGGUGCUUUTT	339	I12	1138	292	1.07	-1.83	611	PDE1B	5153	phosphodiesterase 1B, calmodulin-dependent
SKI-RSI-20612	AUUCGAGUCCACUUUUGAATT	UUCAAAAGUGGACUCGAAUTT	337	C6	1239	206	1.08	-1.82	612	SLC38A1	81539	solute carrier family 38, member 1
SKI-RSI-21764	UGUCUCGGUCACACGGUAGTT	CUACCGUGUGACCGAGACATT	330	H9	865	232	1.12	-1.82	613	FBXL12	54850	F-box and leucine-rich repeat protein 12
SKI-RSI-10943	UCUUGGCAUGAACAGCUUCTT	GAAGCUGUUCAUGCCAAGATT	320	O17	1251	297	1.08	-1.82	614	DSCR8	84677	Down syndrome critical region gene 8
SKI-RSI-3055	GUGGCCAUUUUGGCCUGAUTT	AUCAGGCCAAAAUGGCCACTT	360	M19	1110	237	1.1	-1.82	615	MAGED1	9500	melanoma antigen family D, 1
SKI-RSI-9844	UAAUUGUGUUGAGAGCCUUTT	AAGGCUCUCAACACAAUUATT	329	I8	1126	200	1.09	-1.82	616	EBI2	1880	Epstein-Barr virus induced gene 2 (lymphocyte-specific G protein-coupled receptor)
SKI-RSI-8074	ACUAGAGUACAGAGAGCAUTT	AUGCUCUCUGUACUCUAGUTT	325	C7	977	184	1.12	-1.82	617	TINF2	26277	TERF1 (TRF1)-interacting nuclear factor 2
NA	NA	NA	311	J19	1083	335	1.1	-1.82	618	no annotation	NA	NA
SKI-RSI-9614	AGUUCGCUGCAGCACGUCCTT	GGACGUGCUGCAGCGAACUTT	350	M10	1043	206	1.11	-1.82	619	TRIM2	23321	tripartite motif-containing 2
SKI-RSI-11979	UACAUGGAUUACAGUCAAUTT	AUUGACUGUAAUCCAUGUATT	338	O8	1110	244	1.1	-1.82	620	UTY	7404	ubiquitously transcribed tetratricopeptide repeat gene, Y-linked
SKI-RSI-10221	AACAGGGCGUAGGAAGUUUTT	AAACUUCCUACGCCCUGUUTT	340	M20	1217	183	1.09	-1.82	621	PCDHB12	56124	protocadherin beta 12
SKI-RSI-5911	AGGCUAAUCCAAGACGCAGTT	CUGCGUCUUGGAUUAGCCUTT	350	I11	1052	213	1.1	-1.81	622	HLF	3131	hepatic leukemia factor
SKI-RSI-21395	UCUCAUUACUCAUAGCAGGTT	CCUGCUAUGAGUAAUGAGATT	318	L10	1152	273	1.08	-1.81	623	SLC13A1	6561	solute carrier family 13 (sodium/sulfate symporters), member 1
NA	NA	NA	311	A20	785	204	1.15	-1.81	624	no annotation	NA	NA
SKI-RSI-19419	UCCUCAGCCUCAUGCCAGGTT	CCUGGCAUGAGGCUGAGGATT	343	I12	1145	245	1.08	-1.81	625	LOC89944	89944	hypothetical protein BC008326
SKI-RSI-17878	UAGCUGGCUGUCAAGCUCCTT	GGAGCUUGACAGCCAGCUATT	339	O8	1244	232	1.08	-1.81	626	NUP98	4928	nucleoporin 98kDa
SKI-RSI-7308	AUCUGUGUUGAGCGAGUAGTT	CUACUCGCUCAACACAGAUTT	346	D20	1142	298	1.09	-1.81	627	ADA	100	adenosine deaminase
NA	NA	NA	326	K10	1412	272	1.05	-1.81	628	no annotation	NA	NA
SKI-RSI-19017	AACUGUUUCUGUGCACAGGTT	CCUGUGCACAGAAACAGUUTT	329	K4	1399	191	1.09	-1.81	629	CCDC91	55297	coiled-coil domain containing 91
SKI-RSI-21831	UGUAUCCUUGCAUUCCCGCTT	GCGGGAAUGCAAGGAUACATT	358	M6	1137	191	1.11	-1.81	630	LMO7	4008	LIM domain 7
SKI-RSI-15720	ACAUAGUCCCGGAAGCUGCTT	GCAGCUUCCGGGACUAUGUTT	337	G20	1110	306	1.08	-1.81	631	SMO	6608	smoothened homolog (Drosophila)
SKI-RSI-10147	ACCUUGUCAAGUCAUCUAUTT	AUAGAUGACUUGACAAGGUTT	353	E24	1017	205	1.14	-1.81	632	HARSL	23438	histidyl-tRNA synthetase-like
SKI-RSI-13072	AAACUGGUACUGCUCGCAUTT	AUGCGAGCAGUACCAGUUUTT	321	H7	1067	238	1.09	-1.81	633	PTPN5	84867	protein tyrosine phosphatase, non-receptor type 5 (striatum-enriched)
SKI-RSI-1410	CAUCAUCCGUCCUUGAUCCTT	GGAUCAAGGACGGAUGAUGTT	364	O16	837	173	1.10023	-1.81	634	HSP90B1	7184	heat shock protein 90kDa beta (Grp94), member 1
SKI-RSI-8271	AUGACUCCGCACACAAAGGTT	CCUUUGUGUGCGGAGUCAUTT	341	K8	1324	484	1.07	-1.81	635	OPHN1	4983	oligophrenin 1
SKI-RSI-3700	UGUUGGACAUGGAAGCUGCTT	GCAGCUUCCAUGUCCAACATT	318	E19	495	118	1.12	-1.81	636	AKAP4	8852	A kinase (PRKA) anchor protein 4
NA	NA	NA	322	E22	796	211	1.09	-1.81	637	no annotation	NA	NA
SKI-RSI-10421	UUUCUCUCUGCCCAGGAACTT	GUUCCUGGGCAGAGAGAAATT	308	L17	1013	263	1.09	-1.81	638	VPS33B	26276	vacuolar protein sorting 33B (yeast)
SKI-RSI-6971	UCUGGACAAAGGCUGAGUCTT	GACUCAGCCUUUGUCCAGATT	336	M18	1143	263	1.07	-1.81	639	TSLP	85480	thymic stromal lymphopoietin
SKI-RSI-3521	CAUUUACUGGGCUCCCAUCTT	GAUGGGAGCCCAGUAAAUGTT	341	F8	965	320	1.09	-1.8	640	NCAM2	4685	neural cell adhesion molecule 2
SKI-RSI-16241	UAUUGUGACUGGAUUUUUUTT	AAAAAAUCCAGUCACAAUATT	328	O4	1091	166	1.08	-1.8	641	SSBP1	6742	single-stranded DNA binding protein 1
SKI-RSI-48	AGGGAUGACGUAAAGGGAUTT	AUCCCUUUACGUCAUCCCUTT	330	D24	948	200	1.14	-1.8	642	RELA	5970	v-rel reticuloendotheliosis viral oncogene homolog A, nuclear factor of kappa light polypeptide gene enhancer in B-cells 3, p65 (avian)
SKI-RSI-17996	ACACAGUCAUGCAUUAUUGTT	CAAUAAUGCAUGACUGUGUTT	351	E18	1016	219	1.11	-1.8	643	EIF4G1	1981	eukaryotic translation initiation factor 4 gamma, 1
SKI-RSI-5000	ACUUUGCGAUCCUCAGGUGTT	CACCUGAGGAUCGCAAAGUTT	324	C23	789	200	1.13	-1.8	644	CUL3	8452	cullin 3
SKI-RSI-8072	UUCCUGUGCCUCCAAAAUCTT	GAUUUUGGAGGCACAGGAATT	360	O8	1110	153	1.11	-1.8	645	TINF2	26277	TERF1 (TRF1)-interacting nuclear factor 2
SKI-RSI-2660	AUGGCAAUGCCCAGCACUUTT	AAGUGCUGGGCAUUGCCAUTT	345	L7	1297	276	1.09	-1.8	646	VAV3	10451	vav 3 oncogene
SKI-RSI-14991	UCCUUGUUGCACCACUUCCTT	GGAAGUGGUGCAACAAGGATT	349	K7	1294	291	1.07	-1.8	647	CIC	23152	capicua homolog (Drosophila)
SKI-RSI-20248	AAAAACUGCCCGGCGUCCATT	UGGACGCCGGGCAGUUUUUTT	314	G18	1161	296	1.1	-1.8	648	no siRNA	NA	NA
SKI-RSI-6047	UCAGUCUCCUUUGGGGCAUTT	AUGCCCCAAAGGAGACUGATT	357	N8	1129	175	1.11	-1.8	649	HOXD9	3235	homeobox D9
SKI-RSI-13243	UGCUCUGCAGGUAAUCAUCTT	GAUGAUUACCUGCAGAGCATT	333	K8	1120	142	1.08	-1.8	650	MYD88	4615	myeloid differentiation primary response gene (88)
SKI-RSI-9764	UGAACCAAAUCUGCAGCACTT	GUGCUGCAGAUUUGGUUCATT	343	F16	953	202	1.1	-1.8	651	EPS8	2059	epidermal growth factor receptor pathway substrate 8
SKI-RSI-9	CUGCUUCUGUCCUGUGUGCTT	GCACACAGGACAGAAGCAGTT	352	H3	1319	278	1.09	-1.8	652	RAB6A	5870	RAB6A, member RAS oncogene family
SKI-RSI-15098	ACACCGUCCAUGAUGAUCATT	UGAUCAUCAUGGACGGUGUTT	305	I21	1222	189	1.09	-1.8	653	GCDH	2639	glutaryl-Coenzyme A dehydrogenase
SKI-RSI-21736	CCAGUUUCGGAACUUCAAATT	UUUGAAGUUCCGAAACUGGTT	316	B2	1017	192	1.1	-1.79	654	FBXW8	26259	F-box and WD-40 domain protein 8
SKI-RSI-13808	UGCUCGUUGGACAGUACAUTT	AUGUACUGUCCAACGAGCATT	345	C15	1060	268	1.09	-1.79	655	PPM1M	132160	protein phosphatase 1M (PP2C domain containing)
SKI-RSI-2842	UUCAAAGUACUGCCGCAGGTT	CCUGCGGCAGUACUUUGAATT	304	I10	1073	327	1.1	-1.79	656	DUSP10	11221	dual specificity phosphatase 10
SKI-RSI-18032	AAACGUAAGCUGUUCCCAATT	UUGGGAACAGCUUACGUUUTT	329	G4	1068	251	1.11	-1.79	657	SFXN1	94081	sideroflexin 1
SKI-RSI-3936	UGCUGGCCACAAAAAGUCCTT	GGACUUUUUGUGGCCAGCATT	314	H5	1055	195	1.1	-1.79	658	WRN	7486	Werner syndrome
SKI-RSI-15078	AGAUGCCUAGCCCAAUGAATT	UUCAUUGGGCUAGGCAUCUTT	354	J3	1152	284	1.11	-1.79	659	CD4	920	CD4 molecule
SKI-RSI-2490	GUAAAGCUGCGAGCUCUUGTT	CAAGAGCUCGCAGCUUUACTT	338	C17	1109	279	1.09	-1.79	660	STK35	140901	serine/threonine kinase 35
SKI-RSI-13119	UUUUCCUCCAAGGACUGUUTT	AACAGUCCUUGGAGGAAAATT	359	M7	1181	279	1.11	-1.79	661	EDNRB	1910	endothelin receptor type B
SKI-RSI-2484	AGAACACAGCCAACUCCAGTT	CUGGAGUUGGCUGUGUUCUTT	343	D2	999	197	1.12	-1.79	662	PKN1	5585	protein kinase N1
SKI-RSI-4988	UUGGACUGCAACUCCACCUTT	AGGUGGAGUUGCAGUCCAATT	300	J7	1269	255	1.09	-1.79	663	KRT2A	3849	keratin 2A (epidermal ichthyosis bullosa of Siemens)
SKI-RSI-4329	UUCCAUGGCUUUCAAGGCCTT	GGCCUUGAAAGCCAUGGAATT	349	E10	1200	252	1.08	-1.79	664	UBTF	7343	upstream binding transcription factor, RNA polymerase I
SKI-RSI-10408	ACGAGCGUGUAGAGGCGGCTT	GCCGCCUCUACACGCUCGUTT	323	L6	1234	299	1.09	-1.79	665	NPBWR1	2831	neuropeptides B/W receptor 1
SKI-RSI-8167	UGGAUGGGUACAGACUUUCTT	GAAAGUCUGUACCCAUCCATT	360	I21	1177	237	1.1	-1.79	666	CCL26	10344	chemokine (C-C motif) ligand 26
SKI-RSI-7065	UUAACCUCCGCUCAGGAUCTT	GAUCCUGAGCGGAGGUUAATT	346	P12	1144	164	1.11	-1.79	667	MOAP1	64112	modulator of apoptosis 1
SKI-RSI-16575	UAUUUUAAAUCCUAGGGCUTT	AGCCCUAGGAUUUAAAAUATT	324	M8	1114	207	1.1	-1.79	668	COX17	10063	COX17 cytochrome c oxidase assembly homolog (S. cerevisiae)
SKI-RSI-17092	AAUCUCAGAAUAAUCCUCUTT	AGAGGAUUAUUCUGAGAUUTT	340	P15	1148	273	1.12	-1.79	669	CROT	54677	carnitine O-octanoyltransferase
SKI-RSI-3881	AGUCAUCCAUCCCAAGGUCTT	GACCUUGGGAUGGAUGACUTT	364	C7	974	224	1.12857	-1.78	670	MYOM1	8736	myomesin 1 (skelemin) 185kDa
SKI-RSI-16353	UAUGCUACUCUUUGUACUATT	UAGUACAAAGAGUAGCAUATT	323	G20	1134	259	1.09	-1.78	671	MRPS14	63931	mitochondrial ribosomal protein S14
SKI-RSI-623	CCAAGAGCAGAGCUUUAACTT	GUUAAAGCUCUGCUCUUGGTT	301	A16	614	252	1.13	-1.78	672	TNFRSF1A	7132	tumor necrosis factor receptor superfamily, member 1A
SKI-RSI-7872	UUGAGUAGGGCUUCAGCUUTT	AAGCUGAAGCCCUACUCAATT	309	G20	1080	210	1.08	-1.78	673	CCL14, CCL15	NA	NA
SKI-RSI-13162	ACAAUCUGAGAGCCUGAGATT	UCUCAGGCUCUCAGAUUGUTT	352	M6	1105	276	1.11	-1.78	674	GABARAPL2	11345	GABA(A) receptor-associated protein-like 2
SKI-RSI-19593	AAAGCACAAAGCCGCGGUCTT	GACCGCGGCUUUGUGCUUUTT	311	I17	1196	203	1.08	-1.78	675	SLC16A3	9123	solute carrier family 16 (monocarboxylic acid transporters), member 3
SKI-RSI-10131	AUGAUGUCCAGCUCGCACATT	UGUGCGAGCUGGACAUCAUTT	321	E23	962	178	1.09	-1.78	676	AP1S1	1174	adaptor-related protein complex 1, sigma 1 subunit
SKI-RSI-10662	ACAUAGCUUGCAGUCCAUUTT	AAUGGACUGCAAGCUAUGUTT	323	E21	884	187	1.1	-1.78	677	EBF3	253738	early B-cell factor 3
SKI-RSI-9507	UUCUGCAACUGUAAAGCAUTT	AUGCUUUACAGUUGCAGAATT	313	K20	1113	236	1.1	-1.78	678	CUGBP2	10659	CUG triplet repeat, RNA binding protein 2
SKI-RSI-10223	UGGAGCCGAAAGCAUUGUUTT	AACAAUGCUUUCGGCUCCATT	350	J18	1060	243	1.11	-1.78	679	TBX4	9496	T-box 4
SKI-RSI-21341	AGUUCUUUUAUUGCUACGGTT	CCGUAGCAAUAAAAGAACUTT	353	D6	986	205	1.11	-1.78	680	DYNC1I2	1781	dynein, cytoplasmic 1, intermediate chain 2
SKI-RSI-9231	UUCCAAGGAGGAUGGUUGATT	UCAACCAUCCUCCUUGGAATT	314	K10	1215	277	1.08	-1.78	681	DNAH5	1767	dynein, axonemal, heavy polypeptide 5
NA	NA	NA	361	N3	1019	201	1.14	-1.78	682	no annotation	NA	NA
SKI-RSI-18160	AGGGCCCAACACUACCUCUTT	AGAGGUAGUGUUGGGCCCUTT	360	N9	1133	177	1.11	-1.78	683	TRIM6, TRIM6-TRIM34	NA	NA
SKI-RSI-6002	AUGUACUCGGCAGCUUUUGTT	CAAAAGCUGCCGAGUACAUTT	356	F5	946	346	1.12	-1.78	684	CHN2	1124	chimerin (chimaerin) 2
SKI-RSI-6293	AGCCUUAUCCAUGACAGUGTT	CACUGUCAUGGAUAAGGCUTT	357	K11	1146	308	1.09	-1.78	685	ICEBERG	59082	ICEBERG caspase-1 inhibitor
SKI-RSI-15619	AAAUAAACCGGAUGAUUCCTT	GGAAUCAUCCGGUUUAUUUTT	340	I22	1268	344	1.08	-1.78	686	HAND2	9464	heart and neural crest derivatives expressed 2
NA	NA	NA	323	E16	1182	304	1.08	-1.77	687	no annotation	NA	NA
SKI-RSI-5470	UGCCUCUGCUUUGGACAGATT	UCUGUCCAAAGCAGAGGCATT	363	L21	1231	198	1.1	-1.77	688	NRAS	4893	neuroblastoma RAS viral (v-ras) oncogene homolog
SKI-RSI-14277	UUGAGCAAGGGCUCCUCGUTT	ACGAGGAGCCCUUGCUCAATT	325	I17	1124	178	1.09	-1.77	689	GRAP	10750	GRB2-related adaptor protein
SKI-RSI-5251	UGUAAACAGCCACUCUGGUTT	ACCAGAGUGGCUGUUUACATT	347	G15	931	198	1.1	-1.77	690	IFIH1	64135	interferon induced with helicase C domain 1
SKI-RSI-17349	ACCAUCUUUUCUUUUCAUATT	UAUGAAAAGAAAAGAUGGUTT	303	M23	945	263	1.12	-1.77	691	HRB	3267	HIV-1 Rev binding protein
SKI-RSI-9738	AAGAAAUUCUCUGAUUCAATT	UUGAAUCAGAGAAUUUCUUTT	321	G6	1078	165	1.09	-1.77	692	BACE2	25825	beta-site APP-cleaving enzyme 2
SKI-RSI-17573	AAACGGAUGUUGGCAGGGATT	UCCCUGCCAACAUCCGUUUTT	303	G7	1173	322	1.09	-1.77	693	GLDC	2731	glycine dehydrogenase (decarboxylating)
SKI-RSI-5583	AUCUUUGGGCAACGUGCAGTT	CUGCACGUUGCCCAAAGAUTT	359	F24	935	184	1.16	-1.77	694	RBBP8	5932	retinoblastoma binding protein 8
SKI-RSI-10620	AUGUGGUAUCCACUAAACATT	UGUUUAGUGGAUACCACAUTT	329	B4	899	172	1.13	-1.77	695	TNFRSF14	8764	tumor necrosis factor receptor superfamily, member 14 (herpesvirus entry mediator)
NA	NA	NA	302	C22	920	249	1.09	-1.77	696	no annotation	NA	NA
SKI-RSI-4492	UUCCAGGAGCGAUUCUGCATT	UGCAGAAUCGCUCCUGGAATT	338	K12	1082	264	1.08	-1.77	697	ENC1	8507	ectodermal-neural cortex (with BTB-like domain)
SKI-RSI-16484	UGAAGGUAACUUCGGUGGCTT	GCCACCGAAGUUACCUUCATT	300	D21	1222	362	1.09	-1.77	698	USP25	29761	ubiquitin specific peptidase 25
SKI-RSI-2913	CGGCCCUCAUUUUCUGGUATT	UACCAGAAAAUGAGGGCCGTT	341	G16	1041	264	1.09	-1.77	699	CALCA	796	calcitonin/calcitonin-related polypeptide, alpha
SKI-RSI-6332	UCAGUCUCAGGGUCUCUAGTT	CUAGAGACCCUGAGACUGATT	335	E23	964	184	1.1	-1.77	700	DCTN1	1639	dynactin 1 (p150, glued homolog, Drosophila)
SKI-RSI-7364	UGGCAAAGUAGCGAUCCACTT	GUGGAUCGCUACUUUGCCATT	342	L9	1169	246	1.1	-1.77	701	ADRB2	154	adrenergic, beta-2-, receptor, surface
SKI-RSI-21526	UCCAUCUGCACAUGUCACCTT	GGUGACAUGUGCAGAUGGATT	306	F7	1173	160	1.09	-1.77	702	DLL3	10683	delta-like 3 (Drosophila)
SKI-RSI-9805	AAUGAGCGGGUUGAGACUUTT	AAGUCUCAACCCGCUCAUUTT	363	N10	954	266	1.12	-1.77	703	OR2W1	26692	olfactory receptor, family 2, subfamily W, member 1
SKI-RSI-16967	ACGGGUUGGUGGUAGCAUCTT	GAUGCUACCACCAACCCGUTT	351	D6	1063	271	1.12	-1.77	704	TALDO1	6888	transaldolase 1
SKI-RSI-1082	GCUUCUUCUGCACCAGUGUTT	ACACUGGUGCAGAAGAAGCTT	361	F4	1088	244	1.12	-1.77	705	PRKCD	5580	protein kinase C, delta
SKI-RSI-21186	AUUAUGGUCAGGAAGUGAGTT	CUCACUUCCUGACCAUAAUTT	314	G22	1021	212	1.1	-1.76	706	F5	2153	coagulation factor V (proaccelerin, labile factor)
SKI-RSI-4724	UUCUACUGGCUCUGUGUCUTT	AGACACAGAGCCAGUAGAATT	346	F16	941	201	1.1	-1.76	707	ZBTB25	7597	zinc finger and BTB domain containing 25
SKI-RSI-2411	GACGUUCGUGCUCUCUUUCTT	GAAAGAGAGCACGAACGUCTT	319	I8	1355	333	1.07	-1.76	708	CDC2L1, CDC2L2	NA	NA
SKI-RSI-11660	UACCGGAGAGGGAUCUUGATT	UCAAGAUCCCUCUCCGGUATT	341	N7	1294	316	1.09	-1.76	709	ADORA1	134	adenosine A1 receptor
SKI-RSI-16172	ACUGAGCAAUUCAAUUGGUTT	ACCAAUUGAAUUGCUCAGUTT	303	E21	861	234	1.1	-1.76	710	BCAS2	10286	breast carcinoma amplified sequence 2
SKI-RSI-16342	UGCCUCUGGCUUGUAACAGTT	CUGUUACAAGCCAGAGGCATT	359	K1	813	242	1.18	-1.76	711	KCTD17	79734	potassium channel tetramerisation domain containing 17
NA	NA	NA	308	I22	1206	333	1.08	-1.76	712	no annotation	NA	NA
SKI-RSI-2424	GAACACAGACUCCACCAUCTT	GAUGGUGGAGUCUGUGUUCTT	339	D18	1096	295	1.09	-1.76	713	RASGRP2	10235	RAS guanyl releasing protein 2 (calcium and DAG-regulated)
SKI-RSI-4674	UCUUGGGCUCUAAGCACAATT	UUGUGCUUAGAGCCCAAGATT	306	I4	1261	321	1.09	-1.76	714	ARFIP2	23647	ADP-ribosylation factor interacting protein 2 (arfaptin 2)
SKI-RSI-13438	AUCCUUCGAAGACCCCAAGTT	CUUGGGGUCUUCGAAGGAUTT	314	K2	1156	246	1.11	-1.76	715	RAB24	53917	RAB24, member RAS oncogene family
SKI-RSI-15137	UUCAUAAAUCAGUGGAUAATT	UUAUCCACUGAUUUAUGAATT	330	G11	963	211	1.1	-1.76	716	IFNAR1	3454	interferon (alpha, beta and omega) receptor 1
SKI-RSI-6368	AUCGACACUUCGGCCCUUUTT	AAAGGGCCGAAGUGUCGAUTT	337	I8	1231	255	1.08	-1.76	717	ASB3	51130	ankyrin repeat and SOCS box-containing 3
SKI-RSI-6292	UGACUGCAGCCAAGUACUGTT	CAGUACUUGGCUGCAGUCATT	318	H22	771	148	1.11	-1.76	718	GNPAT	8443	glyceronephosphate O-acyltransferase
SKI-RSI-9127	AGCUCACGGUUCAACAUCCTT	GGAUGUUGAACCGUGAGCUTT	325	C19	832	219	1.12	-1.76	719	PDE4A	5141	phosphodiesterase 4A, cAMP-specific (phosphodiesterase E2 dunce homolog, Drosophila)
SKI-RSI-50	CUUGACGUGGUCCUGAAACTT	GUUUCAGGACCACGUCAAGTT	326	G16	1178	314	1.06	-1.76	720	TRAF2	7186	TNF receptor-associated factor 2
SKI-RSI-21822	UGCUUAUCAGAAGAUCGCCTT	GGCGAUCUUCUGAUAAGCATT	358	A4	873	167	1.16	-1.75	721	FBXO16	157574	F-box protein 16
SKI-RSI-17727	AAUUUCAGCAUACCUGGGATT	UCCCAGGUAUGCUGAAAUUTT	350	B10	929	323	1.14	-1.75	722	ATP6V1B2	526	ATPase, H+ transporting, lysosomal 56/58kDa, V1 subunit B2
SKI-RSI-4047	AGAGCCCUCCUAUCACUUCTT	GAAGUGAUAGGAGGGCUCUTT	348	K12	1224	273	1.07	-1.75	723	TFAP4	7023	transcription factor AP-4 (activating enhancer binding protein 4)
SKI-RSI-5232	ACAAACCCUGGCCACAAACTT	GUUUGUGGCCAGGGUUUGUTT	357	N22	1088	244	1.12	-1.75	724	ELF4	2000	E74-like factor 4 (ets domain transcription factor)
SKI-RSI-10537	AUGAUGGCACCAAUCAUGATT	UCAUGAUUGGUGCCAUCAUTT	327	M5	993	125	1.08	-1.75	725	KCNJ12	3768	potassium inwardly-rectifying channel, subfamily J, member 12
SKI-RSI-8499	UUGGUCCAUUGCACAGCUGTT	CAGCUGUGCAAUGGACCAATT	358	H6	890	211	1.13	-1.75	726	ITGA5	3678	integrin, alpha 5 (fibronectin receptor, alpha polypeptide)
SKI-RSI-16570	AAUAUGUUUCACUAGUAUATT	UAUACUAGUGAAACAUAUUTT	346	E20	1097	233	1.09	-1.75	727	GTF2B	2959	general transcription factor IIB
SKI-RSI-19800	UACCCAGGUCACCUUUUUCTT	GAAAAAGGUGACCUGGGUATT	353	P6	1080	209	1.14	-1.75	728	COLQ	8292	collagen-like tail subunit (single strand of homotrimer) of asymmetric acetylcholinesterase
SKI-RSI-14079	AUCUUACGCUCUCCCUUCUTT	AGAAGGGAGAGCGUAAGAUTT	350	H5	1116	188	1.11	-1.75	729	TLN1	7094	talin 1
SKI-RSI-11558	ACAAAUGACUUUUUGUCAUTT	AUGACAAAAAGUCAUUUGUTT	326	M18	1159	199	1.07	-1.75	730	GABRB3	2562	gamma-aminobutyric acid (GABA) A receptor, beta 3
SKI-RSI-516	AGUCAUUGUACAAGUAGGUTT	ACCUACUUGUACAAUGACUTT	302	O22	929	198	1.1	-1.75	731	TNFRSF1A	7132	tumor necrosis factor receptor superfamily, member 1A
SKI-RSI-8744	AGGUAGGAGACCACGUUGATT	UCAACGUGGUCUCCUACCUTT	325	I8	1167	341	1.1	-1.75	732	TRPV4	59341	transient receptor potential cation channel, subfamily V, member 4
SKI-RSI-14149	AGAGUCGCAAACUUCUCCCTT	GGGAGAAGUUUGCGACUCUTT	358	A3	962	224	1.15	-1.75	733	PTPN6	5777	protein tyrosine phosphatase, non-receptor type 6
SKI-RSI-17966	AAACUGUCCACAAAGAGUUTT	AACUCUUUGUGGACAGUUUTT	357	M6	1090	184	1.11	-1.75	734	WNT8A	7478	wingless-type MMTV integration site family, member 8A
NA	NA	NA	354	L20	902	213	1.12	-1.75	735	no annotation	NA	NA
SKI-RSI-1967	UCAACUCCAGGAGCUCCAATT	UUGGAGCUCCUGGAGUUGATT	318	N12	1055	216	1.08	-1.75	736	STK38	11329	serine/threonine kinase 38
NA	NA	NA	335	E7	923	194	1.1	-1.75	737	no annotation	NA	NA
SKI-RSI-2582	UUCCCAGCUUUUGGCCCUUTT	AAGGGCCAAAAGCUGGGAATT	331	E16	1160	351	1.09	-1.75	738	GSG2	83903	germ cell associated 2 (haspin)
SKI-RSI-6148	AAGCACCAAGGUCUGCAGUTT	ACUGCAGACCUUGGUGCUUTT	352	G8	934	223	1.12	-1.75	739	NALP2	55655	NACHT, leucine rich repeat and PYD containing 2
SKI-RSI-15011	UGUUGCCAACAUGUGCAAATT	UUUGCACAUGUUGGCAACATT	356	E8	1064	224	1.11	-1.75	740	FOXK2	3607	forkhead box K2
SKI-RSI-6639	AUGUCAGCCAUGCCUGUGUTT	ACACAGGCAUGGCUGACAUTT	344	E11	944	253	1.08	-1.75	741	MMP12	4321	matrix metallopeptidase 12 (macrophage elastase)
SKI-RSI-6284	AAGAUUUCCCGGGCAAAGATT	UCUUUGCCCGGGAAAUCUUTT	342	K15	978	301	1.1	-1.74	742	ENO3	2027	enolase 3 (beta, muscle)
SKI-RSI-4027	UCUGCGCUUGGCUUCAUUCTT	GAAUGAAGCCAAGCGCAGATT	342	F21	1313	277	1.09	-1.74	743	CLCN5	1184	chloride channel 5 (nephrolithiasis 2, X-linked, Dent disease)
SKI-RSI-19945	UAGAGCUUCUUCUCCCGGGTT	CCCGGGAGAAGAAGCUCUATT	353	G2	1173	222	1.1	-1.74	744	FKBP4	2288	FK506 binding protein 4, 59kDa
SKI-RSI-12990	AUCACCUGGACCAGCCGUUTT	AACGGCUGGUCCAGGUGAUTT	324	I18	1162	179	1.09	-1.74	745	PDF	64146	peptide deformylase (mitochondrial)
SKI-RSI-15019	UCCUGGACUGAUGGUUUUCTT	GAAAACCAUCAGUCCAGGATT	337	E6	1221	222	1.08	-1.74	746	UTP14A	10813	UTP14, U3 small nucleolar ribonucleoprotein, homolog A (yeast)
SKI-RSI-13800	UGUAAUGACAACUCGCCUATT	UAGGCGAGUUGUCAUUACATT	305	G19	1038	317	1.1	-1.74	747	OXSM	54995	3-oxoacyl-ACP synthase, mitochondrial
NA	NA	NA	315	C12	980	243	1.11	-1.74	748	no annotation	NA	NA
SKI-RSI-4928	AUUCCUGGGCAAAGAUCCCTT	GGGAUCUUUGCCCAGGAAUTT	336	F15	1040	281	1.08	-1.74	749	DNASE2	1777	deoxyribonuclease II, lysosomal
SKI-RSI-16951	UCAGCCAAGUGUGUCGUGCTT	GCACGACACACUUGGCUGATT	356	C7	1072	150	1.12	-1.74	750	OXA1L	5018	oxidase (cytochrome c) assembly 1-like
SKI-RSI-2530	AACAGACAGUAGAACCAGCTT	GCUGGUUCUACUGUCUGUUTT	355	L9	1188	309	1.08	-1.74	751	MTMR8	55613	myotubularin related protein 8
SKI-RSI-17716	UUAUUGGCCCUCACUGCAATT	UUGCAGUGAGGGCCAAUAATT	340	A17	924	221	1.14	-1.74	752	ASB15	142685	ankyrin repeat and SOCS box-containing 15
SKI-RSI-17695	UCUGUGGAAUGUGACUUGGTT	CCAAGUCACAUUCCACAGATT	304	C23	693	146	1.13	-1.74	753	OSBPL10	114884	oxysterol binding protein-like 10
SKI-RSI-19128	ACUUCUGUGGCCAUACGCUTT	AGCGUAUGGCCACAGAAGUTT	350	C8	953	272	1.12	-1.74	754	RPS6	6194	ribosomal protein S6
SKI-RSI-9191	UAGACUACUCGUGCUUUCCTT	GGAAAGCACGAGUAGUCUATT	309	E12	1251	228	1.07	-1.74	755	ZNF530	348327	zinc finger protein 530
SKI-RSI-18180	UUUGCUCAACCCGGGAUUGTT	CAAUCCCGGGUUGAGCAAATT	346	B2	895	263	1.13	-1.74	756	HIRIP3	8479	HIRA interacting protein 3
SKI-RSI-7557	AUCGGACAACUUCUUCCCATT	UGGGAAGAAGUUGUCCGAUTT	319	J5	1275	279	1.09	-1.74	757	CYP4F3	4051	cytochrome P450, family 4, subfamily F, polypeptide 3
SKI-RSI-11036	UGGCUGUGUCACUGAACACTT	GUGUUCAGUGACACAGCCATT	316	G9	1308	268	1.06	-1.74	758	CIB1	10519	calcium and integrin binding 1 (calmyrin)
SKI-RSI-14660	AGUUUCAGAUGGCCUCGUUTT	AACGAGGCCAUCUGAAACUTT	310	E11	945	252	1.1	-1.73	759	FLJ25006	124923	hypothetical protein FLJ25006
SKI-RSI-13194	UCGUACAGGGUCUCGUUGGTT	CCAACGAGACCCUGUACGATT	319	E9	840	132	1.1	-1.73	760	EFNA2	1943	ephrin-A2
SKI-RSI-8769	AGCCAGAAAGACUAGGACCTT	GGUCCUAGUCUUUCUGGCUTT	358	G18	870	238	1.12	-1.73	761	DEPDC4	120863	DEP domain containing 4
NA	NA	NA	361	I4	1163	287	1.1	-1.73	762	no annotation	NA	NA
SKI-RSI-8188	UACAGCAAGGACACUCCAGTT	CUGGAGUGUCCUUGCUGUATT	363	K3	1073	208	1.12	-1.73	763	MMP11	4320	matrix metallopeptidase 11 (stromelysin 3)
SKI-RSI-20904	ACAAACUCUUCAAGAGUUCTT	GAACUCUUGAAGAGUUUGUTT	325	B1	911	177	1.14	-1.73	764	FEM1B	10116	fem-1 homolog b (C. elegans)
SKI-RSI-8673	UUCUGCCCAGACAGUUUCATT	UGAAACUGUCUGGGCAGAATT	309	M9	1088	219	1.09	-1.73	765	ITGA9	3680	integrin, alpha 9
SKI-RSI-3295	CUGGGCCAUAUUCUUCAGGTT	CCUGAAGAAUAUGGCCCAGTT	341	D19	1163	307	1.09	-1.73	766	MTAP	4507	methylthioadenosine phosphorylase
SKI-RSI-5285	UCUUUUCGAGGUCUGCCAGTT	CUGGCAGACCUCGAAAAGATT	334	C21	1054	225	1.09	-1.73	767	CREBBP	1387	CREB binding protein (Rubinstein-Taybi syndrome)
SKI-RSI-19396	UCAAUCCUGCUGACUCCUUTT	AAGGAGUCAGCAGGAUUGATT	336	I8	1313	255	1.06	-1.73	768	MPP1	4354	membrane protein, palmitoylated 1, 55kDa
SKI-RSI-2310	CUUUCAGCAUCUCAGCCUCTT	GAGGCUGAGAUGCUGAAAGTT	337	M23	956	143	1.1	-1.73	769	WNK2	65268	WNK lysine deficient protein kinase 2
SKI-RSI-11891	AUAGCCAAUGCUACUGACCTT	GGUCAGUAGCAUUGGCUAUTT	354	B8	1091	220	1.12	-1.73	770	RRH	10692	retinal pigment epithelium-derived rhodopsin homolog
SKI-RSI-7133	UCCUUGUAGCUCCACACUGTT	CAGUGUGGAGCUACAAGGATT	343	K21	1233	219	1.09	-1.73	771	ARVCF	421	armadillo repeat gene deletes in velocardiofacial syndrome
SKI-RSI-4305	UCACAGGCAUCAGGAUCCATT	UGGAUCCUGAUGCCUGUGATT	353	C7	988	189	1.11	-1.73	772	LAMB2	3913	laminin, beta 2 (laminin S)
SKI-RSI-14645	UAGUCACGCACCAUGGCGUTT	ACGCCAUGGUGCGUGACUATT	300	I6	1197	271	1.09	-1.72	773	ZAP70	7535	zeta-chain (TCR) associated protein kinase 70kDa
SKI-RSI-5422	UCCCAGUAGAUUCGUGCACTT	GUGCACGAAUCUACUGGGATT	323	C18	1025	301	1.1	-1.72	774	MYBPC1	4604	myosin binding protein C, slow type
SKI-RSI-3741	UUACAUGACCCAGCACACCTT	GGUGUGCUGGGUCAUGUAATT	342	F17	806	207	1.12	-1.72	775	ADAM9	8754	ADAM metallopeptidase domain 9 (meltrin gamma)
SKI-RSI-21000	ACUUCACGAUCUUGUGGAGTT	CUCCACAAGAUCGUGAAGUTT	350	K12	1134	210	1.09	-1.72	776	BAZ1B	9031	bromodomain adjacent to zinc finger domain, 1B
SKI-RSI-18019	UGACUUUGGGUUCUGAAGUTT	ACUUCAGAACCCAAAGUCATT	345	O16	1177	294	1.07	-1.72	777	RPGR	6103	retinitis pigmentosa GTPase regulator
SKI-RSI-15110	UUGAAAUAGCGCAGCAGCATT	UGCUGCUGCGCUAUUUCAATT	352	G2	1017	240	1.13	-1.72	778	GALE	2582	UDP-galactose-4-epimerase
SKI-RSI-14214	UGUGAGGCCUGACUCCAUGTT	CAUGGAGUCAGGCCUCACATT	318	E20	779	170	1.11	-1.72	779	MMP25, MMPL1	NA	NA
SKI-RSI-2640	UGGAACUGCCCGGAAUAACTT	GUUAUUCCGGGCAGUUCCATT	303	B18	1143	292	1.1	-1.72	780	PPP6C	5537	protein phosphatase 6, catalytic subunit
SKI-RSI-7791	UCCAUGGAGAAUGCCAUCUTT	AGAUGGCAUUCUCCAUGGATT	311	C22	971	290	1.11	-1.72	781	TNFSF8	944	tumor necrosis factor (ligand) superfamily, member 8
SKI-RSI-20959	UAAAGCAGUUUCAACUCGCTT	GCGAGUUGAAACUGCUUUATT	340	B19	1087	270	1.1	-1.72	782	PLCB1	23236	phospholipase C, beta 1 (phosphoinositide-specific)
SKI-RSI-16044	AGGGUCAUUAAAAUGCCAUTT	AUGGCAUUUUAAUGACCCUTT	352	D6	1195	264	1.1	-1.72	783	ATP6V0A1	535	ATPase, H+ transporting, lysosomal V0 subunit a1
SKI-RSI-12400	UUCGACCCCAUCCACAUUCTT	GAAUGUGGAUGGGGUCGAATT	346	M22	1286	250	1.09	-1.72	784	LNX1	84708	ligand of numb-protein X 1
SKI-RSI-2333	UCCUCCUCAAUCUGUCCCUTT	AGGGACAGAUUGAGGAGGATT	303	N21	1101	386	1.1	-1.72	785	EPHB2	2048	EPH receptor B2
SKI-RSI-7758	UGCCUGCACAGCUUGUUUCTT	GAAACAAGCUGUGCAGGCATT	355	B9	910	243	1.12	-1.72	786	EFNA1	1942	ephrin-A1
SKI-RSI-6873	UCACGGGAACUUGUUGCACTT	GUGCAACAAGUUCCCGUGATT	360	H11	1055	138	1.11	-1.71	787	BNIP3L	665	BCL2/adenovirus E1B 19kDa interacting protein 3-like
SKI-RSI-1498	AUCUGCAUCCCAGCAAGUCTT	GACUUGCUGGGAUGCAGAUTT	327	M8	1113	272	1.07	-1.71	788	KIT	3815	v-kit Hardy-Zuckerman 4 feline sarcoma viral oncogene homolog
SKI-RSI-13981	AGGUGGUCCAAUCAAAGGGTT	CCCUUUGAUUGGACCACCUTT	325	I19	1006	222	1.11	-1.71	789	PTPRO	5800	protein tyrosine phosphatase, receptor type, O
NA	NA	NA	330	M6	1261	217	1.09	-1.71	790	no annotation	NA	NA
SKI-RSI-5135	UGGGUUACUCCCUUCAGAGTT	CUCUGAAGGGAGUAACCCATT	315	M3	1184	169	1.1	-1.71	791	DDX6	1656	DEAD (Asp-Glu-Ala-Asp) box polypeptide 6
SKI-RSI-10953	UGUGUCUUGUGCUAAACAUTT	AUGUUUAGCACAAGACACATT	303	G21	853	192	1.1	-1.71	792	AES	166	amino-terminal enhancer of split
SKI-RSI-12298	AUGUUCCGUUCAUUAGAUCTT	GAUCUAAUGAACGGAACAUTT	328	C22	1155	183	1.08	-1.71	793	SIRPA	140885	signal-regulatory protein alpha
SKI-RSI-2576	ACAUCGGUCACCUGUCAGUTT	ACUGACAGGUGACCGAUGUTT	361	I21	1157	234	1.1	-1.71	794	PTPN2	5771	protein tyrosine phosphatase, non-receptor type 2
SKI-RSI-13296	UUAAUUCUGUCAGCGCAUCTT	GAUGCGCUGACAGAAUUAATT	349	F16	1216	301	1.07	-1.71	795	TLR7	51284	toll-like receptor 7
SKI-RSI-5331	ACCAGUUUCGCUUUGCACCTT	GGUGCAAAGCGAAACUGGUTT	324	E17	860	234	1.1	-1.71	796	MEOX2	4223	mesenchyme homeobox 2
SKI-RSI-6311	UACUCGUUCUCACCGCAGUTT	ACUGCGGUGAGAACGAGUATT	326	H22	1170	301	1.07	-1.71	797	EDAR	10913	ectodysplasin A receptor
SKI-RSI-8360	UGAAUGUGGAGCUCCAGGATT	UCCUGGAGCUCCACAUUCATT	352	G6	1126	354	1.1	-1.71	798	PKD2L1	9033	polycystic kidney disease 2-like 1
SKI-RSI-10704	AACCAGGCCGACUUGGCGUTT	ACGCCAAGUCGGCCUGGUUTT	354	C8	1119	210	1.11	-1.71	799	GABRD	2563	gamma-aminobutyric acid (GABA) A receptor, delta
SKI-RSI-1088	CUGCUGGCUUUUCAGCAACTT	GUUGCUGAAAAGCCAGCAGTT	360	K2	1039	179	1.14	-1.7	800	MAPK3	5595	mitogen-activated protein kinase 3
SKI-RSI-20224	AGAGUUUGAUGGCGUCCAGTT	CUGGACGCCAUCAAACUCUTT	316	K4	1264	290	1.08	-1.7	801	BRUNOL5	60680	bruno-like 5, RNA binding protein (Drosophila)
SKI-RSI-20883	UACACGAUGAUCUUCUGAGTT	CUCAGAAGAUCAUCGUGUATT	357	K16	1256	212	1.09	-1.7	802	WDR81	124997	WD repeat domain 81
SKI-RSI-11273	AGGCAAGUUUUUAAAUCCUTT	AGGAUUUAAAAACUUGCCUTT	325	I11	1200	197	1.09	-1.7	803	NR3C2	4306	nuclear receptor subfamily 3, group C, member 2
SKI-RSI-10156	UUAUAAUACAAAGGCGCAATT	UUGCGCCUUUGUAUUAUAATT	304	K19	1082	293	1.1	-1.7	804	HES1	3280	hairy and enhancer of split 1, (Drosophila)
SKI-RSI-6965	UAUCUCCAGGCCUCACAUGTT	CAUGUGAGGCCUGGAGAUATT	346	O11	1193	222	1.09	-1.7	805	TNFRSF11A	8792	tumor necrosis factor receptor superfamily, member 11a, NFKB activator
SKI-RSI-19571	UUUGGUGACUGCUUCAUGGTT	CCAUGAAGCAGUCACCAAATT	312	A8	852	205	1.15	-1.7	806	GOT1	2805	glutamic-oxaloacetic transaminase 1, soluble (aspartate aminotransferase 1)
NA	NA	NA	302	C23	664	167	1.11	-1.7	807	no annotation	NA	NA
SKI-RSI-14264	UCCAAUCUGUCCCGGAGAATT	UUCUCCGGGACAGAUUGGATT	357	L7	1119	230	1.11	-1.7	808	ATF4	468	activating transcription factor 4 (tax-responsive enhancer element B67)
SKI-RSI-18616	AUUCCGUUCUUGCUGGCUCTT	GAGCCAGCAAGAACGGAAUTT	319	E22	991	162	1.09	-1.7	809	CALCOCO1	57658	calcium binding and coiled-coil domain 1
SKI-RSI-15042	UCACCCUUGUAGCGCUCGATT	UCGAGCGCUACAAGGGUGATT	309	K6	1202	265	1.09	-1.7	810	MAP1LC3A	84557	microtubule-associated protein 1 light chain 3 alpha
SKI-RSI-514	UCAUUGUACAAGUAGGUUCTT	GAACCUACUUGUACAAUGATT	302	I16	938	211	1.07	-1.7	811	TNFRSF1A	7132	tumor necrosis factor receptor superfamily, member 1A
SKI-RSI-21627	UGCACUACCUUCAGACGGGTT	CCCGUCUGAAGGUAGUGCATT	321	B18	1171	335	1.08	-1.7	812	SNAP91	9892	synaptosomal-associated protein, 91kDa homolog (mouse)
NA	NA	NA	325	K21	731	220	1.13	-1.7	813	no annotation	NA	NA
SKI-RSI-20161	ACAAUCUUCUCUCGGCUGCTT	GCAGCCGAGAGAAGAUUGUTT	324	J17	991	183	1.1	-1.7	814	RASGEF1C	255426	RasGEF domain family, member 1C
SKI-RSI-16911	UCCAGCUCGUUGUGAUAAGTT	CUUAUCACAACGAGCUGGATT	303	E23	749	192	1.12	-1.7	815	KARS	3735	lysyl-tRNA synthetase
SKI-RSI-5725	UGAUGGCUCACUUGGAGCATT	UGCUCCAAGUGAGCCAUCATT	357	C8	1066	186	1.12	-1.7	816	NFE2	4778	nuclear factor (erythroid-derived 2), 45kDa
SKI-RSI-6478	UCACCUUUCUUCCUACCUCTT	GAGGUAGGAAGAAAGGUGATT	314	I19	1194	228	1.09	-1.7	817	BNIP1	662	BCL2/adenovirus E1B 19kDa interacting protein 1
SKI-RSI-15527	AGUCAUGGUGUUCAUGGUCTT	GACCAUGAACACCAUGACUTT	332	J7	1176	165	1.08	-1.69	818	FOXA1	3169	forkhead box A1
SKI-RSI-9316	UCAUUCGCUUUUCGCCCCUTT	AGGGGCGAAAAGCGAAUGATT	354	N9	1129	218	1.11	-1.69	819	CAPG	822	capping protein (actin filament), gelsolin-like
SKI-RSI-19098	AGCAUCUCCUCGCACAUGGTT	CCAUGUGCGAGGAGAUGCUTT	360	O11	1111	189	1.1	-1.69	820	RENBP	5973	renin binding protein
SKI-RSI-246	UCUGUUUUAUUUCCUACUATT	UAGUAGGAAAUAAAACAGATT	360	E10	1097	177	1.1	-1.69	821	RAB6A	5870	RAB6A, member RAS oncogene family
SKI-RSI-22068	AGUUCACUCCUUAGCUGGCTT	GCCAGCUAAGGAGUGAACUTT	363	I18	1228	304	1.1	-1.69	822	EEA1	8411	early endosome antigen 1, 162kD
SKI-RSI-16019	AGACAGUCGAUGCGCCGCATT	UGCGGCGCAUCGACUGUCUTT	323	E20	1117	297	1.1	-1.69	823	NFIC	4782	nuclear factor I/C (CCAAT-binding transcription factor)
SKI-RSI-21803	UGAAGAACUGGCAGCAAGUTT	ACUUGCUGCCAGUUCUUCATT	329	K6	1167	366	1.1	-1.69	824	FBXO5	26271	F-box protein 5
SKI-RSI-16030	AGAGAUGCUGGUGUGAAAUTT	AUUUCACACCAGCAUCUCUTT	351	I16	1126	228	1.1	-1.69	825	HNF4G	3174	hepatocyte nuclear factor 4, gamma
SKI-RSI-18111	UCUGUCAGGGCAUUCCAAATT	UUUGGAAUGCCCUGACAGATT	303	E16	908	241	1.11	-1.69	826	FEZ2	9637	fasciculation and elongation protein zeta 2 (zygin II)
SKI-RSI-16953	UUCUCGUUGCGGAUCCUCCTT	GGAGGAUCCGCAACGAGAATT	302	B6	1323	227	1.06	-1.69	827	ATP2B2	491	ATPase, Ca++ transporting, plasma membrane 2
SKI-RSI-1170	AGUGAGCUCGAUCCUCCUUTT	AAGGAGGAUCGAGCUCACUTT	350	I6	1150	331	1.11	-1.69	828	FGFR1	2260	fibroblast growth factor receptor 1 (fms-related tyrosine kinase 2, Pfeiffer syndrome)
SKI-RSI-20999	UUCCGUUUCUGUUUCUCUGTT	CAGAGAAACAGAAACGGAATT	324	M12	1033	184	1.09	-1.69	829	BAZ1B	9031	bromodomain adjacent to zinc finger domain, 1B
SKI-RSI-20501	UGAGGGUUUGUUGUACGGUTT	ACCGUACAACAAACCCUCATT	360	D18	990	171	1.11	-1.69	830	DTX2	113878	deltex homolog 2 (Drosophila)
SKI-RSI-10746	UUUCCUGGAAUAUAGCAUATT	UAUGCUAUAUUCCAGGAAATT	330	L24	907	145	1.16	-1.68	831	PDE4B	5142	phosphodiesterase 4B, cAMP-specific (phosphodiesterase E4 dunce homolog, Drosophila)
SKI-RSI-6170	ACCGUCUUAGUGGCUUCAGTT	CUGAAGCCACUAAGACGGUTT	355	C2	995	194	1.12	-1.68	832	KNG1	3827	kininogen 1
SKI-RSI-16969	AUGCGCUACUUUCCAUUCUTT	AGAAUGGAAAGUAGCGCAUTT	304	K12	895	188	1.1	-1.68	833	TALDO1	6888	transaldolase 1
SKI-RSI-10490	AUGUCACACACUUGAUAUATT	UAUAUCAAGUGUGUGACAUTT	346	F21	1061	407	1.09	-1.68	834	IRF6	3664	interferon regulatory factor 6
SKI-RSI-3717	UUGCCUUCAAGGAGAGGUCTT	GACCUCUCCUUGAAGGCAATT	320	K9	840	150	1.11	-1.68	835	AKAP6	9472	A kinase (PRKA) anchor protein 6
SKI-RSI-15930	ACUACAUAGCACUGGGUUUTT	AAACCCAGUGCUAUGUAGUTT	327	D6	1061	242	1.08	-1.68	836	NIT1	4817	nitrilase 1
SKI-RSI-14095	UCUCACGUCUGGAGGCACUTT	AGUGCCUCCAGACGUGAGATT	329	G5	1146	136	1.1	-1.68	837	PINK1	65018	PTEN induced putative kinase 1
SKI-RSI-2689	AAGCUGUGGACGGUGAACATT	UGUUCACCGUCCACAGCUUTT	360	M5	1253	203	1.1	-1.68	838	NSMCE1	197370	non-SMC element 1 homolog (S. cerevisiae)
SKI-RSI-2425	CCCUGCUCUGGUUGAAGUATT	UACUUCAACCAGAGCAGGGTT	329	F3	959	164	1.12	-1.68	839	RASGRP2	10235	RAS guanyl releasing protein 2 (calcium and DAG-regulated)
SKI-RSI-17953	UUUCUCCUGCACAUUGCAUTT	AUGCAAUGUGCAGGAGAAATT	310	P1	822	113	1.16	-1.68	840	ATM	472	ataxia telangiectasia mutated (includes complementation groups A, C and D)
SKI-RSI-10777	ACGAGGUGGUUCCAGGCACTT	GUGCCUGGAACCACCUCGUTT	323	E3	962	179	1.12	-1.68	841	RAB40C	57799	RAB40C, member RAS oncogene family
NA	NA	NA	361	J7	1131	195	1.11	-1.68	842	no annotation	NA	NA
NA	NA	NA	321	K6	1061	167	1.09	-1.68	843	no annotation	NA	NA
SKI-RSI-10800	AUUGAGUCGAAACCACAGATT	UCUGUGGUUUCGACUCAAUTT	303	L5	1144	236	1.1	-1.68	844	C1orf90	84734	chromosome 1 open reading frame 90
SKI-RSI-7067	UUGUUGAGCACAGAUCGCUTT	AGCGAUCUGUGCUCAACAATT	303	O15	988	217	1.1	-1.68	845	CACNB3	784	calcium channel, voltage-dependent, beta 3 subunit
SKI-RSI-15237	AUUUUAUAAGGGUCCAGAATT	UUCUGGACCCUUAUAAAAUTT	351	E10	1099	196	1.11	-1.68	846	PTGER4	5734	prostaglandin E receptor 4 (subtype EP4)
SKI-RSI-13919	UCUGGCUGAUCAGAAGCUCTT	GAGCUUCUGAUCAGCCAGATT	306	G18	1118	331	1.1	-1.68	847	AKAP5	9495	A kinase (PRKA) anchor protein 5
SKI-RSI-12577	UUGUCCUUGAAGUAGGGUATT	UACCCUACUUCAAGGACAATT	312	K8	1019	201	1.1	-1.68	848	MLLT7	4303	myeloid/lymphoid or mixed-lineage leukemia (trithorax homolog, Drosophila); translocated to, 7
SKI-RSI-7952	UAGAUAUGUCCUGGUCUUCTT	GAAGACCAGGACAUAUCUATT	343	D22	1154	266	1.1	-1.68	849	DEFA4	1669	defensin, alpha 4, corticostatin
SKI-RSI-11453	UGUUUAAUUUUGAGCAACATT	UGUUGCUCAAAAUUAAACATT	325	M18	1089	308	1.1	-1.67	850	CNIH4	29097	cornichon homolog 4 (Drosophila)
SKI-RSI-10009	AGAUGUUCUGCGUGAGCGUTT	ACGCUCACGCAGAACAUCUTT	324	A23	646	172	1.18	-1.67	851	ATP8B3	148229	ATPase, Class I, type 8B, member 3
SKI-RSI-14399	ACAGUAAUCCCGAUUGCCCTT	GGGCAAUCGGGAUUACUGUTT	361	L22	1101	215	1.11	-1.67	852	VAMP3	9341	vesicle-associated membrane protein 3 (cellubrevin)
SKI-RSI-20486	AAAGCGGCUGUACUUGGCCTT	GGCCAAGUACAGCCGCUUUTT	306	K10	1248	324	1.08	-1.67	853	SHC4	399694	SHC (Src homology 2 domain containing) family, member 4
SKI-RSI-1338	CCACCAUGCCUGGCUAAUUTT	AAUUAGCCAGGCAUGGUGGTT	359	E16	1006	268	1.11	-1.67	854	LOC441175, SLA2, F11R, PDE4C, LOC440284, LOC255177	NA	NA
NA	NA	NA	353	K6	1132	195	1.1	-1.67	855	no annotation	NA	NA
SKI-RSI-14545	UCAUCAUCUGAGCAGAUGUTT	ACAUCUGCUCAGAUGAUGATT	311	K20	1265	286	1.09	-1.67	856	PPP3CA	5530	protein phosphatase 3 (formerly 2B), catalytic subunit, alpha isoform (calcineurin A alpha)
SKI-RSI-17181	UGGCAGCAAAGUGCUUCUUTT	AAGAAGCACUUUGCUGCCATT	334	E18	1075	199	1.08	-1.67	857	MAN2A2	4122	mannosidase, alpha, class 2A, member 2
SKI-RSI-9329	AUCUCACUCCCUGAAGACATT	UGUCUUCAGGGAGUGAGAUTT	338	C23	867	240	1.13	-1.67	858	AREG	374	amphiregulin (schwannoma-derived growth factor)
SKI-RSI-20731	AAAAGGUCUUCUGUGGUCCTT	GGACCACAGAAGACCUUUUTT	350	M4	1125	305	1.12	-1.67	859	NHSL1	57224	NHS-like 1
SKI-RSI-21165	UUUGGUGAUAACUCCAAUGTT	CAUUGGAGUUAUCACCAAATT	355	E20	1138	213	1.09	-1.67	860	DNM3	26052	dynamin 3
NA	NA	NA	334	M12	1168	205	1.07	-1.67	861	no annotation	NA	NA
SKI-RSI-8432	UGUACAGUGAGAGCUAAUGTT	CAUUAGCUCUCACUGUACATT	313	E21	1069	195	1.09	-1.67	862	ZNF594	84622	zinc finger protein 594
SKI-RSI-3441	UUGUCUCAGGGGCAAAGCATT	UGCUUUGCCCCUGAGACAATT	322	K21	1120	214	1.08	-1.67	863	PRF1	5551	perforin 1 (pore forming protein)
SKI-RSI-19439	ACGAGAAGAAGCCAAAGUCTT	GACUUUGGCUUCUUCUCGUTT	335	K11	970	185	1.09	-1.67	864	CLTB	1212	clathrin, light polypeptide (Lcb)
SKI-RSI-4687	UGCUUUUCUACUUGAGCCATT	UGGCUCAAGUAGAAAAGCATT	348	G12	1196	261	1.07	-1.67	865	EIF4E	1977	eukaryotic translation initiation factor 4E
SKI-RSI-1091	UGCUUACACUUGGGCAGCUTT	AGCUGCCCAAGUGUAAGCATT	341	N15	1285	274	1.08	-1.67	866	SGK3	23678	serum/glucocorticoid regulated kinase family, member 3
SKI-RSI-12368	GUGUUCUUUCCUCUCCUACTT	GUAGGAGAGGAAAGAACACTT	342	D21	1163	303	1.1	-1.66	867	MALT1	10892	mucosa associated lymphoid tissue lymphoma translocation gene 1
SKI-RSI-8425	UAACCCUUUACCUCAAUAGTT	CUAUUGAGGUAAAGGGUUATT	338	J5	1222	271	1.09	-1.66	868	NANOG	79923	Nanog homeobox
SKI-RSI-6648	UUCCCAAAGACCCACUCAUTT	AUGAGUGGGUCUUUGGGAATT	309	I21	1181	225	1.08	-1.66	869	CCR2	1231	chemokine (C-C motif) receptor 2
SKI-RSI-6278	UUCCUCACUGCUGCUACUCTT	GAGUAGCAGCAGUGAGGAATT	305	A22	870	225	1.16	-1.66	870	CARD8	22900	caspase recruitment domain family, member 8
SKI-RSI-13217	UCGUAGUCGUGUUGGUCGUTT	ACGACCAACACGACUACGATT	334	G19	1048	254	1.08	-1.66	871	GIT1	28964	G protein-coupled receptor kinase interactor 1
SKI-RSI-9383	UGUUGGCGAUCUCGUAGUGTT	CACUACGAGAUCGCCAACATT	305	A17	758	219	1.15	-1.66	872	SFN	2810	stratifin
SKI-RSI-6665	ACUGAUUGUCAGCGUAGCCTT	GGCUACGCUGACAAUCAGUTT	321	K7	1302	231	1.07	-1.66	873	NR1I2	8856	nuclear receptor subfamily 1, group I, member 2
SKI-RSI-17852	AUGAUGACGAUUCGGACCUTT	AGGUCCGAAUCGUCAUCAUTT	321	C21	953	206	1.1	-1.66	874	MCC	4163	mutated in colorectal cancers
SKI-RSI-19398	UCUUUAAACUGUUGAAGAATT	UUCUUCAACAGUUUAAAGATT	314	I18	1267	386	1.08	-1.66	875	SYNCRIP	10492	synaptotagmin binding, cytoplasmic RNA interacting protein
SKI-RSI-7587	AUCCAAGUCUGUAGAGCGGTT	CCGCUCUACAGACUUGGAUTT	319	A23	450	82	1.18	-1.66	876	NOTCH3	4854	Notch homolog 3 (Drosophila)
SKI-RSI-16194	AGCUGCCAACGAAGUGGUCTT	GACCACUUCGUUGGCAGCUTT	321	I22	1005	275	1.09	-1.66	877	PSTPIP1	9051	proline-serine-threonine phosphatase interacting protein 1
SKI-RSI-6676	UUUCAGCACUCCUGGAUGUTT	ACAUCCAGGAGUGCUGAAATT	339	F11	836	101	1.09	-1.66	878	BAG3	9531	BCL2-associated athanogene 3
SKI-RSI-8853	UGUUGGGAUGGACUGUUCUTT	AGAACAGUCCAUCCCAACATT	348	M10	1156	260	1.08	-1.66	879	HDAC7A	51564	histone deacetylase 7A
SKI-RSI-6175	ACCUACAUCACCAUCAGGGTT	CCCUGAUGGUGAUGUAGGUTT	351	F8	908	254	1.12	-1.65	880	PLG	5340	plasminogen
SKI-RSI-12284	UGCUCUUUUCCUUGGGCCATT	UGGCCCAAGGAAAAGAGCATT	351	L23	1104	281	1.12	-1.65	881	TLR1	7096	toll-like receptor 1
SKI-RSI-2898	GAUUCGGAUACGCUGGUAGTT	CUACCAGCGUAUCCGAAUCTT	356	I6	1160	267	1.11	-1.65	882	MCM2	4171	MCM2 minichromosome maintenance deficient 2, mitotin (S. cerevisiae)
SKI-RSI-9809	AGACGAAGUAUCCGUUACATT	UGUAACGGAUACUUCGUCUTT	354	L6	1133	231	1.1	-1.65	883	OPN1SW	611	opsin 1 (cone pigments), short-wave-sensitive (color blindness, tritan)
SKI-RSI-16436	UUUAACUUCUUCACUAGAGTT	CUCUAGUGAAGAAGUUAAATT	323	H15	1048	165	1.09	-1.65	884	SMAD9	4093	SMAD, mothers against DPP homolog 9 (Drosophila)
SKI-RSI-6036	UACCCUGGACUUGUUCUGCTT	GCAGAACAAGUCCAGGGUATT	321	E21	821	221	1.09	-1.65	885	TIMELESS	8914	timeless homolog (Drosophila)
SKI-RSI-17072	AUGGUGAUGAACAGUCCACTT	GUGGACUGUUCAUCACCAUTT	320	J5	1269	227	1.1	-1.65	886	ME3	10873	malic enzyme 3, NADP(+)-dependent, mitochondrial
SKI-RSI-9149	UGCACACGGAUGAAGUCCUTT	AGGACUUCAUCCGUGUGCATT	324	C18	832	233	1.11	-1.65	887	KCNH4	23415	potassium voltage-gated channel, subfamily H (eag-related), member 4
SKI-RSI-19383	AUUUGCUGACUAUAAAACCTT	GGUUUUAUAGUCAGCAAAUTT	357	K6	1133	223	1.11	-1.65	888	SOS1	6654	son of sevenless homolog 1 (Drosophila)
SKI-RSI-16939	AGGAUGUGGGACUCACACATT	UGUGUGAGUCCCACAUCCUTT	320	N21	1079	274	1.11	-1.65	889	KIF1C	10749	kinesin family member 1C
SKI-RSI-8630	AUUCUUGCACGCUGCGUUCTT	GAACGCAGCGUGCAAGAAUTT	364	I15	834	236	1.08555	-1.65	890	MGC2752	65996	hypothetical protein MGC2752
SKI-RSI-17487	UCUUCUGGAAGUGGCCAGATT	UCUGGCCACUUCCAGAAGATT	329	E21	1019	159	1.1	-1.65	891	ANXA6	309	annexin A6
SKI-RSI-3890	ACUUGACCACCAACUGGCUTT	AGCCAGUUGGUGGUCAAGUTT	359	D12	934	226	1.12	-1.65	892	MANBA	4126	mannosidase, beta A, lysosomal
SKI-RSI-6090	AGAAGCAAACCGCCUGUACTT	GUACAGGCGGUUUGCUUCUTT	354	M12	984	213	1.1	-1.65	893	XRCC6	2547	X-ray repair complementing defective repair in Chinese hamster cells 6 (Ku autoantigen, 70kDa)
SKI-RSI-2949	ACACCACACCCGGCUAAUUTT	AAUUAGCCGGGUGUGGUGUTT	325	E5	925	199	1.12	-1.64	894	LOC440965, FLJ22313, CD96	NA	NA
NA	NA	NA	317	H2	695	191	1.15	-1.64	895	no annotation	NA	NA
SKI-RSI-7677	UGCUCUCAGCCUAAUUUUCTT	GAAAAUUAGGCUGAGAGCATT	355	F3	1234	239	1.09	-1.64	896	C5AR1	728	complement component 5a receptor 1
SKI-RSI-8871	UCAUUGAGUCCGGGGAUUCTT	GAAUCCCCGGACUCAAUGATT	309	J7	1070	223	1.09	-1.64	897	LOC442349, LOC442730	NA	NA
SKI-RSI-13206	UGUGGAAGCCUCUCGGCCUTT	AGGCCGAGAGGCUUCCACATT	324	K8	1108	235	1.1	-1.64	898	MLNR	2862	motilin receptor
SKI-RSI-9467	UGAUACGUCCAUCUGGGAGTT	CUCCCAGAUGGACGUAUCATT	306	G23	766	154	1.12	-1.64	899	ACTR2	10097	ARP2 actin-related protein 2 homolog (yeast)
SKI-RSI-13939	UUUUGGUCAGAGGGAUUGATT	UCAAUCCCUCUGACCAAAATT	333	I2	1175	213	1.1	-1.64	900	MYO3B	140469	myosin IIIB
SKI-RSI-15211	AUGAUUCUGAAUUAGCUGUTT	ACAGCUAAUUCAGAAUCAUTT	304	M15	968	189	1.1	-1.64	901	LOC442219, KRAS	NA	NA
SKI-RSI-7702	UUGGCUCAGUAUGCAACCUTT	AGGUUGCAUACUGAGCCAATT	333	O16	1214	269	1.08	-1.64	902	CDKN1B	1027	cyclin-dependent kinase inhibitor 1B (p27, Kip1)
SKI-RSI-15545	AAAUUGGUCUUCGAAUUGGTT	CCAAUUCGAAGACCAAUUUTT	341	G4	1267	310	1.09	-1.64	903	CLTC	1213	clathrin, heavy polypeptide (Hc)
SKI-RSI-16670	AGGAGAUUUUCCUGCUCCATT	UGGAGCAGGAAAAUCUCCUTT	359	L19	1168	346	1.11	-1.64	904	PER2	8864	period homolog 2 (Drosophila)
SKI-RSI-13819	AAUGAGGUUCUUUGAGUGCTT	GCACUCAAAGAACCUCAUUTT	350	E3	1057	164	1.12	-1.64	905	CSNK1G1	53944	casein kinase 1, gamma 1
SKI-RSI-5501	UUCUCUCCCUGCUCUGAACTT	GUUCAGAGCAGGGAGAGAATT	348	K8	1161	257	1.08	-1.63	906	HRC	3270	histidine rich calcium binding protein
SKI-RSI-20666	UUCUUGAGUGCCCGAGUAUTT	AUACUCGGGCACUCAAGAATT	310	A20	731	197	1.16	-1.63	907	NFATC2IP	84901	nuclear factor of activated T-cells, cytoplasmic, calcineurin-dependent 2 interacting protein
SKI-RSI-16087	UGGUAUUCAUCUGUAGGGATT	UCCCUACAGAUGAAUACCATT	324	K10	1166	191	1.09	-1.63	908	NAGLU	4669	N-acetylglucosaminidase, alpha- (Sanfilippo disease IIIB)
SKI-RSI-2479	UGCAUUGUGGGGCAUAUCCTT	GGAUAUGCCCCACAAUGCATT	329	C5	1120	200	1.11	-1.63	909	PTK2B	2185	PTK2B protein tyrosine kinase 2 beta
SKI-RSI-18034	UCCAAAUGUCACCCAUGUUTT	AACAUGGGUGACAUUUGGATT	324	M2	856	171	1.15	-1.63	910	KCNAB1	7881	potassium voltage-gated channel, shaker-related subfamily, beta member 1
SKI-RSI-1084	GAACUCAGCCUUGCCAUUGTT	CAAUGGCAAGGCUGAGUUCTT	335	I18	970	290	1.11	-1.63	911	PRKCD	5580	protein kinase C, delta
NA	NA	NA	316	F24	934	157	1.12	-1.63	912	no annotation	NA	NA
SKI-RSI-8148	ACGGAAGACAUCCAUGCCATT	UGGCAUGGAUGUCUUCCGUTT	358	K10	1120	231	1.1	-1.63	913	PC	5091	pyruvate carboxylase
SKI-RSI-15392	AUGGUCAUGUCCCAGCCGUTT	ACGGCUGGGACAUGACCAUTT	318	I20	1246	222	1.09	-1.63	914	TAX1BP3	30851	Tax1 (human T-cell leukemia virus type I) binding protein 3
SKI-RSI-18829	ACCUUUACUAAGCAAUUUUTT	AAAAUUGCUUAGUAAAGGUTT	351	N5	1115	165	1.13	-1.63	915	MRPL3	11222	mitochondrial ribosomal protein L3
NA	NA	NA	359	I5	1024	159	1.12	-1.63	916	no annotation	NA	NA
NA	NA	NA	302	A10	1000	261	1.11	-1.63	917	no annotation	NA	NA
SKI-RSI-12172	UUUUCUUCGCCAUAGUUUUTT	AAAACUAUGGCGAAGAAAATT	346	G15	1207	307	1.08	-1.63	918	OR10A3	26496	olfactory receptor, family 10, subfamily A, member 3
SKI-RSI-3382	CUCAGCAAGACUCUGUGCUTT	AGCACAGAGUCUUGCUGAGTT	358	N19	1004	193	1.12	-1.62	919	NFX1	4799	nuclear transcription factor, X-box binding 1
NA	NA	NA	358	E22	975	285	1.12	-1.62	920	no annotation	NA	NA
SKI-RSI-19720	ACUCUCAAAGCCUCCGUCATT	UGACGGAGGCUUUGAGAGUTT	358	G4	1129	222	1.12	-1.62	921	SGSH	6448	N-sulfoglucosamine sulfohydrolase (sulfamidase)
NA	NA	NA	363	G8	1135	237	1.11	-1.62	922	no annotation	NA	NA
NA	NA	NA	361	G10	1077	237	1.11	-1.62	923	no annotation	NA	NA
SKI-RSI-7942	UGAGUUACCAGAUGAGCAUTT	AUGCUCAUCUGGUAACUCATT	325	B21	997	163	1.13	-1.62	924	XCL1	6375	chemokine (C motif) ligand 1
SKI-RSI-21269	AUUUCGUCCAGUCCUUUCCTT	GGAAAGGACUGGACGAAAUTT	357	M4	1041	230	1.12	-1.62	925	PDE8A	5151	phosphodiesterase 8A
SKI-RSI-16719	AUCAGCUCCAGGCUCUCUUTT	AAGAGAGCCUGGAGCUGAUTT	331	I16	1120	304	1.09	-1.62	926	TP73	7161	tumor protein p73
SKI-RSI-13427	AGGAACUCCGUCUCCUUGUTT	ACAAGGAGACGGAGUUCCUTT	352	C16	958	230	1.11	-1.62	927	SITPEC	51295	signaling intermediate in Toll pathway, evolutionarily conserved
SKI-RSI-3264	AGUUCAUGGUGCUGUACCCTT	GGGUACAGCACCAUGAACUTT	314	K15	1398	378	1.07	-1.62	928	BAI1	575	brain-specific angiogenesis inhibitor 1
SKI-RSI-1422	GUUGCUCAUGUUCUCAAAGTT	CUUUGAGAACAUGAGCAACTT	329	M18	1105	287	1.09	-1.62	929	DVL2	1856	dishevelled, dsh homolog 2 (Drosophila)
SKI-RSI-1205	ACCAACGUGUGGCCACAUATT	UAUGUGGCCACACGUUGGUTT	303	E10	1074	308	1.1	-1.62	930	MAPK1	5594	mitogen-activated protein kinase 1
SKI-RSI-11039	UGAUCACGGUGGACCUUGGTT	CCAAGGUCCACCGUGAUCATT	323	L9	1122	200	1.1	-1.62	931	IFITM1	8519	interferon induced transmembrane protein 1 (9-27)
SKI-RSI-14619	UUCUCUGACUGAUCGUAGUTT	ACUACGAUCAGUCAGAGAATT	306	K17	1267	286	1.08	-1.62	932	PTPN4	5775	protein tyrosine phosphatase, non-receptor type 4 (megakaryocyte)
SKI-RSI-5034	AGCUGGCAUAGAGACAAGGTT	CCUUGUCUCUAUGCCAGCUTT	338	B4	917	248	1.12	-1.62	933	IL2RA	3559	interleukin 2 receptor, alpha
SKI-RSI-14472	AGUGCGGUCUUGUAGCCGUTT	ACGGCUACAAGACCGCACUTT	355	J22	1252	261	1.09	-1.62	934	BAIAP2	10458	BAI1-associated protein 2
SKI-RSI-14599	UAAGCCAGUCACCUGUUGUTT	ACAACAGGUGACUGGCUUATT	312	C22	939	206	1.12	-1.62	935	EPHA3	2042	EPH receptor A3
SKI-RSI-6474	UUCACACACUGCUGGAUAGTT	CUAUCCAGCAGUGUGUGAATT	356	E3	1098	232	1.12	-1.62	936	PPP3CB	5532	protein phosphatase 3 (formerly 2B), catalytic subunit, beta isoform (calcineurin A beta)
SKI-RSI-11223	UGCGCACUUUCUUGAGUGUTT	ACACUCAAGAAAGUGCGCATT	319	M10	1207	345	1.08	-1.62	937	CNGA2	1260	cyclic nucleotide gated channel alpha 2
SKI-RSI-2072	CCCAGGGUGAACAGAGAUUTT	AAUCUCUGUUCACCCUGGGTT	303	A15	937	288	1.14	-1.62	938	ITK	3702	IL2-inducible T-cell kinase
SKI-RSI-6647	AGCAUUGAUGCAGCCCAAGTT	CUUGGGCUGCAUCAAUGCUTT	340	B17	1078	304	1.11	-1.61	939	IL17F	112744	interleukin 17F
SKI-RSI-5357	UUCGAAUGAGGGACACGAGTT	CUCGUGUCCCUCAUUCGAATT	348	B18	952	244	1.11	-1.61	940	CCNT1	904	cyclin T1
SKI-RSI-3710	UCCUCAUGGCUUCCAAUGCTT	GCAUUGGAAGCCAUGAGGATT	307	O3	1059	265	1.11	-1.61	941	PTPRJ	5795	protein tyrosine phosphatase, receptor type, J
SKI-RSI-8193	UUCUCAGGCUCCUGUCAUCTT	GAUGACAGGAGCCUGAGAATT	305	M5	922	211	1.12	-1.61	942	ASIP	434	agouti signaling protein, nonagouti homolog (mouse)
SKI-RSI-13068	UCUUAAUGUUGCAGAUUCCTT	GGAAUCUGCAACAUUAAGATT	358	E4	1093	310	1.11	-1.61	943	ZNHIT3	9326	zinc finger, HIT type 3
SKI-RSI-3288	UGCAUGAGGCCGAACAUGUTT	ACAUGUUCGGCCUCAUGCATT	356	O10	1040	209	1.12	-1.61	944	SEPHS1, LOC389069	NA	NA
SKI-RSI-2460	CUUAUGCCCAUUCCAAGGCTT	GCCUUGGAAUGGGCAUAAGTT	326	N7	1253	240	1.07	-1.61	945	RPS6KB1	6198	ribosomal protein S6 kinase, 70kDa, polypeptide 1
NA	NA	NA	328	I20	1364	227	1.05	-1.61	946	no annotation	NA	NA
SKI-RSI-20494	AAGCACUGGGCACACACGATT	UCGUGUGUGCCCAGUGCUUTT	325	K17	1203	285	1.09	-1.61	947	LIMS2	55679	LIM and senescent cell antigen-like domains 2
SKI-RSI-3919	UCCCAAGGCGUUCUUGUUCTT	GAACAAGAACGCCUUGGGATT	328	D22	1124	180	1.07	-1.61	948	GABPA, LOC402522, GABPAP	NA	NA
SKI-RSI-14206	AUAAUGAAGAACUCAGUAGTT	CUACUGAGUUCUUCAUUAUTT	329	J3	1322	211	1.09	-1.61	949	RAB27A	5873	RAB27A, member RAS oncogene family
SKI-RSI-15183	UAUAAAAGACGGAAGGCCATT	UGGCCUUCCGUCUUUUAUATT	357	F10	1001	160	1.11	-1.61	950	TYR	7299	tyrosinase (oculocutaneous albinism IA)
NA	NA	NA	325	M16	1213	224	1.09	-1.61	951	no annotation	NA	NA
SKI-RSI-11669	UCAUAGAAUUCCUGCAGUATT	UACUGCAGGAAUUCUAUGATT	354	A17	1004	208	1.15	-1.61	952	COPS2	9318	COP9 constitutive photomorphogenic homolog subunit 2 (Arabidopsis)
SKI-RSI-6119	UCACACAGCUGACAAGGUCTT	GACCUUGUCAGCUGUGUGATT	321	O8	1210	171	1.08	-1.61	953	DNTT	1791	deoxynucleotidyltransferase, terminal
NA	NA	NA	306	I24	928	150	1.15	-1.61	954	no annotation	NA	NA
SKI-RSI-15140	AUGCGGGCAUGGUUACUGCTT	GCAGUAACCAUGCCCGCAUTT	316	F3	1201	200	1.08	-1.61	955	CDKN2A	1029	cyclin-dependent kinase inhibitor 2A (melanoma, p16, inhibits CDK4)
SKI-RSI-12041	AGCACCAGCCAUUCGGAAATT	UUUCCGAAUGGCUGGUGCUTT	335	J2	956	192	1.12	-1.61	956	FCGR2A	2212	Fc fragment of IgG, low affinity IIa, receptor (CD32)
SKI-RSI-14415	UCGUCCCAGAUUGUGAAUCTT	GAUUCACAAUCUGGGACGATT	340	N19	1104	236	1.1	-1.6	957	NCR2	9436	natural cytotoxicity triggering receptor 2
SKI-RSI-17393	UCUUACACUAAAAGGCAUATT	UAUGCCUUUUAGUGUAAGATT	364	I20	1018	267	1.07719	-1.6	958	ABCE1	6059	ATP-binding cassette, sub-family E (OABP), member 1
SKI-RSI-11132	AGCUCAGGUCAAUGGAAUCTT	GAUUCCAUUGACCUGAGCUTT	353	L8	1102	307	1.09	-1.6	959	OR52E6	390078	olfactory receptor, family 52, subfamily E, member 6
SKI-RSI-4162	AGGAGGAAGGACAAGCUCATT	UGAGCUUGUCCUUCCUCCUTT	358	F22	1102	199	1.11	-1.6	960	FGF5	2250	fibroblast growth factor 5
SKI-RSI-4976	UGGUUAGUGUGUCAGGCACTT	GUGCCUGACACACUAACCATT	306	E15	947	256	1.1	-1.6	961	CTNNB1	1499	catenin (cadherin-associated protein), beta 1, 88kDa
SKI-RSI-9375	AUAUCAGCUCGGGUUUCCUTT	AGGAAACCCGAGCUGAUAUTT	306	G6	955	226	1.11	-1.6	962	CYP4F11	57834	cytochrome P450, family 4, subfamily F, polypeptide 11
SKI-RSI-11700	UGUGGCUGCAGUUACCACATT	UGUGGUAACUGCAGCCACATT	351	G6	1136	282	1.12	-1.6	963	AP2A2	161	adaptor-related protein complex 2, alpha 2 subunit
SKI-RSI-4093	ACUCUGGGACGAUUCCUGUTT	ACAGGAAUCGUCCCAGAGUTT	359	D10	961	241	1.12	-1.6	964	TCF7L2	6934	transcription factor 7-like 2 (T-cell specific, HMG-box)
SKI-RSI-16955	ACUGCCUCGCAUGAUGUCCTT	GGACAUCAUGCGAGGCAGUTT	319	C4	1172	196	1.1	-1.6	965	HK2	3099	hexokinase 2
SKI-RSI-9635	UAAAGGCUGAGUGGACCGGTT	CCGGUCCACUCAGCCUUUATT	325	G8	1059	232	1.11	-1.6	966	TOB1	10140	transducer of ERBB2, 1
SKI-RSI-7098	UUUCCUGCCACCAUCCUGUTT	ACAGGAUGGUGGCAGGAAATT	331	L9	1104	201	1.1	-1.6	967	CYP7B1	9420	cytochrome P450, family 7, subfamily B, polypeptide 1
SKI-RSI-2662	UCUUGUCUUCGGCACCAUGTT	CAUGGUGCCGAAGACAAGATT	326	G9	1189	199	1.06	-1.6	968	UNC13C	440279	unc-13 homolog C (C. elegans)
SKI-RSI-2918	GUGUCUCAAGCCUUUCCCATT	UGGGAAAGGCUUGAGACACTT	333	N3	1190	224	1.1	-1.6	969	TFDP2	7029	transcription factor Dp-2 (E2F dimerization partner 2)
SKI-RSI-3742	UCAAGCAACAUCACGGAGGTT	CCUCCGUGAUGUUGCUUGATT	342	G20	811	170	1.12	-1.6	970	ATR	545	ataxia telangiectasia and Rad3 related
SKI-RSI-80	AUUGCUUCGGUGUAGCCCATT	UGGGCUACACCGAAGCAAUTT	336	N11	1276	291	1.07	-1.59	971	NFKB1	4790	nuclear factor of kappa light polypeptide gene enhancer in B-cells 1 (p105)
SKI-RSI-16402	AUGCUGGGCCUCAAUAUGATT	UCAUAUUGAGGCCCAGCAUTT	343	E6	1228	251	1.1	-1.59	972	CYP11B1	1584	cytochrome P450, family 11, subfamily B, polypeptide 1
SKI-RSI-12027	UGGAAAACUUCUCAAACUCTT	GAGUUUGAGAAGUUUUCCATT	358	E8	1168	203	1.11	-1.59	973	NPR3	4883	natriuretic peptide receptor C/guanylate cyclase C (atrionatriuretic peptide receptor C)
SKI-RSI-10886	UUCCUAGUGCGACUCUGGCTT	GCCAGAGUCGCACUAGGAATT	338	J6	1184	313	1.09	-1.59	974	GABRB1	2560	gamma-aminobutyric acid (GABA) A receptor, beta 1
SKI-RSI-16400	AUUUCCUACAGGGAAGUGUTT	ACACUUCCCUGUAGGAAAUTT	307	O1	876	198	1.16	-1.59	975	TIAM1	7074	T-cell lymphoma invasion and metastasis 1
SKI-RSI-8228	AGCAUAGACUGUGAUGGAATT	UUCCAUCACAGUCUAUGCUTT	347	E22	801	239	1.12	-1.59	976	SLAMF1	6504	signaling lymphocytic activation molecule family member 1
SKI-RSI-584	AUCUCUGCCUUCUUCAGGUTT	ACCUGAAGAAGGCAGAGAUTT	302	E18	950	297	1.08	-1.59	977	RHOA	387	ras homolog gene family, member A
SKI-RSI-18677	AUUGCUUGGAGAAUAUGAATT	UUCAUAUUCUCCAAGCAAUTT	317	K18	1299	210	1.07	-1.59	978	KCMF1	56888	potassium channel modulatory factor 1
SKI-RSI-18763	UCCAACGGUAAGUCUUCCUTT	AGGAAGACUUACCGUUGGATT	359	I2	1151	178	1.12	-1.59	979	SPIB	6689	Spi-B transcription factor (Spi-1/PU.1 related)
SKI-RSI-19351	ACACUUUCAUUUGUUGCCATT	UGGCAACAAAUGAAAGUGUTT	341	F6	1094	183	1.1	-1.59	980	SC4MOL	6307	sterol-C4-methyl oxidase-like
SKI-RSI-20642	UUCUAACCAGAGGAGUACATT	UGUACUCCUCUGGUUAGAATT	361	K15	992	192	1.1	-1.59	981	HISPPD1	23262	Histidine acid phosphatase domain containing 1
SKI-RSI-585	UAUCUCUGCCUUCUUCAGGTT	CCUGAAGAAGGCAGAGAUATT	301	A10	916	242	1.13	-1.59	982	RHOA	387	ras homolog gene family, member A
SKI-RSI-19709	ACGUACACCGGGAUGCAGGTT	CCUGCAUCCCGGUGUACGUTT	337	F17	1070	261	1.09	-1.59	983	SLC2A6	11182	solute carrier family 2 (facilitated glucose transporter), member 6
SKI-RSI-19922	AUGAAGUUAUUGUGCAAAGTT	CUUUGCACAAUAACUUCAUTT	352	L12	984	198	1.1	-1.59	984	GCLC	2729	glutamate-cysteine ligase, catalytic subunit
SKI-RSI-11583	AGGAGAGGAGACUCGGUCATT	UGACCGAGUCUCCUCUCCUTT	331	D21	1046	202	1.11	-1.59	985	HTRA3	94031	HtrA serine peptidase 3
SKI-RSI-13515	UUCUUGUCACAAGUUUUCATT	UGAAAACUUGUGACAAGAATT	333	E16	1063	262	1.09	-1.59	986	RAB13	5872	RAB13, member RAS oncogene family
SKI-RSI-19823	ACAGUGACCAGUGACCUCUTT	AGAGGUCACUGGUCACUGUTT	311	K8	1446	309	1.08	-1.59	987	EXOC3	11336	exocyst complex component 3
SKI-RSI-9157	UGUCCUUAGGGAGACCUUGTT	CAAGGUCUCCCUAAGGACATT	310	F9	1024	241	1.1	-1.59	988	TBCCD1	55171	TBCC domain containing 1
SKI-RSI-13446	AUCUGCACAUUUGACUAGGTT	CCUAGUCAAAUGUGCAGAUTT	326	F21	1048	204	1.08	-1.59	989	MAP3K1	4214	mitogen-activated protein kinase kinase kinase 1
SKI-RSI-6604	AAAGCCUGGACCAGCUGUUTT	AACAGCUGGUCCAGGCUUUTT	307	M1	1333	229	1.12	-1.59	990	BCL2L10	10017	BCL2-like 10 (apoptosis facilitator)
SKI-RSI-2448	CACCAGGUUCCUUGCUUUCTT	GAAAGCAAGGAACCUGGUGTT	360	F20	1140	261	1.11	-1.58	991	VRK1	7443	vaccinia related kinase 1
SKI-RSI-15680	ACAGUUAUCAACCACAAUATT	UAUUGUGGUUGAUAACUGUTT	323	C6	1101	281	1.1	-1.58	992	RBX1	9978	ring-box 1
SKI-RSI-2461	AUCAGCAACAGACCACAGGTT	CCUGUGGUCUGUUGCUGAUTT	363	L19	1175	177	1.11	-1.58	993	RPS6KB1	6198	ribosomal protein S6 kinase, 70kDa, polypeptide 1
SKI-RSI-3658	UGGUGGUGCGAUAUUCCACTT	GUGGAAUAUCGCACCACCATT	343	C11	741	150	1.14	-1.58	994	PTPRT	11122	protein tyrosine phosphatase, receptor type, T
SKI-RSI-655	CAGGUACUUGGCUUCCAGCTT	GCUGGAAGCCAAGUACCUGTT	302	O23	897	264	1.11	-1.58	995	TRAF2	7186	TNF receptor-associated factor 2
SKI-RSI-15408	ACAUCAUAACGAAGAAGGCTT	GCCUUCUUCGUUAUGAUGUTT	349	K10	1283	254	1.07	-1.58	996	ABCG2	9429	ATP-binding cassette, sub-family G (WHITE), member 2
SKI-RSI-7429	UAGGAAAGUGGCCAUAUGUTT	ACAUAUGGCCACUUUCCUATT	353	E5	1039	254	1.11	-1.58	997	NR5A2	2494	nuclear receptor subfamily 5, group A, member 2
SKI-RSI-14058	AAGCGCUUGAGUGCAUUCCTT	GGAAUGCACUCAAGCGCUUTT	357	I7	1085	275	1.11	-1.58	998	LRRC47	57470	leucine rich repeat containing 47
SKI-RSI-15807	UUGAAGACACUCUCUCGGUTT	ACCGAGAGAGUGUCUUCAATT	325	J8	1186	182	1.09	-1.58	999	ANP32B	10541	acidic (leucine-rich) nuclear phosphoprotein 32 family, member B
SKI-RSI-4097	AGAACCUCCCUGGCUAAUGTT	CAUUAGCCAGGGAGGUUCUTT	359	I18	1186	337	1.11	-1.58	1000	EXT2	2132	exostoses (multiple) 2
SKI-RSI-6061	ACAAAGGCUGUCCACUCACTT	GUGAGUGGACAGCCUUUGUTT	335	I23	1298	361	1.07	-1.57	1001	PSMC5	5705	proteasome (prosome, macropain) 26S subunit, ATPase, 5
SKI-RSI-8078	ACUGAACAGUUACCUGGGCTT	GCCCAGGUAACUGUUCAGUTT	331	G15	864	197	1.11	-1.57	1002	FGF8	2253	fibroblast growth factor 8 (androgen-induced)
SKI-RSI-18212	AUUCCUGAUCUGUGUUUCGTT	CGAAACACAGAUCAGGAAUTT	331	D15	839	212	1.12	-1.57	1003	GRIA4	2893	glutamate receptor, ionotrophic, AMPA 4
SKI-RSI-7878	AGGAAGUGGGUGACCUUCATT	UGAAGGUCACCCACUUCCUTT	355	D3	1154	224	1.09	-1.57	1004	FGF4	2249	fibroblast growth factor 4 (heparin secretory transforming protein 1, Kaposi sarcoma oncogene)
SKI-RSI-18895	UCCACAUCUGUCUCGUCCUTT	AGGACGAGACAGAUGUGGATT	357	O18	1199	263	1.11	-1.57	1005	DNAJA3	9093	DnaJ (Hsp40) homolog, subfamily A, member 3
SKI-RSI-9444	UUGGCUGUUCGGAUGUCAUTT	AUGACAUCCGAACAGCCAATT	357	I16	1076	288	1.1	-1.57	1006	CPXM2	119587	carboxypeptidase X (M14 family), member 2
SKI-RSI-16100	UCUCAGGCUCGUUGUUGGCTT	GCCAACAACGAGCCUGAGATT	312	K11	1220	210	1.08	-1.57	1007	DLX2	1746	distal-less homeobox 2
NA	NA	NA	328	K2	1112	183	1.09	-1.57	1008	no annotation	NA	NA
SKI-RSI-11445	UCACUCCAUGGACAGAAUATT	UAUUCUGUCCAUGGAGUGATT	357	F17	932	198	1.12	-1.57	1009	ELA1	1990	elastase 1, pancreatic
SKI-RSI-3730	UUGGAGGAGUCUCUGCUGUTT	ACAGCAGAGACUCCUCCAATT	310	K4	772	202	1.13	-1.57	1010	LMTK2	22853	lemur tyrosine kinase 2
SKI-RSI-3725	AUGAUCAAACCACCAGCUCTT	GAGCUGGUGGUUUGAUCAUTT	332	K19	1024	210	1.09	-1.57	1011	STC1	6781	stanniocalcin 1
SKI-RSI-14401	UAAUUAGUGACAACAUUACTT	GUAAUGUUGUCACUAAUUATT	361	N4	1275	249	1.11	-1.57	1012	VAMP3	9341	vesicle-associated membrane protein 3 (cellubrevin)
SKI-RSI-9840	UGCUAACGCCCGUUGGAGATT	UCUCCAACGGGCGUUAGCATT	334	I8	1156	184	1.08	-1.57	1013	MAS1L	116511	MAS1 oncogene-like
SKI-RSI-20209	UCGAUAUGUGAUGGCCGAGTT	CUCGGCCAUCACAUAUCGATT	356	G19	1121	200	1.11	-1.57	1014	MUCDHL	53841	mucin and cadherin-like
SKI-RSI-10396	AGAUCCGAGGCAAGCAAGUTT	ACUUGCUUGCCUCGGAUCUTT	340	D23	1064	207	1.11	-1.57	1015	SLC8A1	6546	solute carrier family 8 (sodium/calcium exchanger), member 1
SKI-RSI-7130	UCCACCGACUUGUUGUCAGTT	CUGACAACAAGUCGGUGGATT	325	C21	934	152	1.12	-1.57	1016	ARVCF	421	armadillo repeat gene deletes in velocardiofacial syndrome
SKI-RSI-4134	AUCAGUGCUUCGUUGGCCATT	UGGCCAACGAAGCACUGAUTT	361	H2	859	224	1.16	-1.57	1017	NF2	4771	neurofibromin 2 (bilateral acoustic neuroma)
SKI-RSI-131	UCCCUCCUCAAUUGACACUTT	AGUGUCAAUUGAGGAGGGATT	356	K23	1106	301	1.12	-1.57	1018	RAB6A	5870	RAB6A, member RAS oncogene family
SKI-RSI-8854	AUCACCUGGACGUGAGUUUTT	AAACUCACGUCCAGGUGAUTT	312	K23	1105	335	1.1	-1.57	1019	HDAC7A	51564	histone deacetylase 7A
NA	NA	NA	324	M11	1084	194	1.09	-1.57	1020	no annotation	NA	NA
SKI-RSI-17282	UGUGCCCAAUGCCAAAAACTT	GUUUUUGGCAUUGGGCACATT	323	K8	1229	284	1.09	-1.57	1021	VPS41	27072	vacuolar protein sorting 41 (yeast)
SKI-RSI-4599	UGAUGAGUGCGAUGUCUGCTT	GCAGACAUCGCACUCAUCATT	357	D2	1022	250	1.13	-1.57	1022	HTRA1	5654	HtrA serine peptidase 1
SKI-RSI-2574	AGGAACUGCUACACAUGGCTT	GCCAUGUGUAGCAGUUCCUTT	326	F7	1222	236	1.07	-1.57	1023	AKAP13	11214	A kinase (PRKA) anchor protein 13
SKI-RSI-5427	UUUCAGGUUAGGCAGGAUCTT	GAUCCUGCCUAACCUGAAATT	325	B5	879	151	1.14	-1.56	1024	CALCOCO2	10241	calcium binding and coiled-coil domain 2
SKI-RSI-11381	AGAUCAAAGCCAGAAGGCATT	UGCCUUCUGGCUUUGAUCUTT	325	I5	1121	205	1.1	-1.56	1025	PRND	23627	prion protein 2 (dublet)
SKI-RSI-9549	AACCAGUGUCAUUAGCAGCTT	GCUGCUAAUGACACUGGUUTT	327	M17	1345	246	1.05	-1.56	1026	LOC118945	118945	similar to Cathepsin L precursor (Major excreted protein) (MEP)
SKI-RSI-9825	AAUAAUGUUUGGUGGAAAUTT	AUUUCCACCAAACAUUAUUTT	321	L9	1189	250	1.08	-1.56	1027	GALR1	2587	galanin receptor 1
SKI-RSI-8087	AUCUGGAACUGCUAUGAGATT	UCUCAUAGCAGUUCCAGAUTT	354	J5	1071	227	1.12	-1.56	1028	IL1F7	27178	interleukin 1 family, member 7 (zeta)
SKI-RSI-17692	AUCCAUCGGUGAGGCGUGUTT	ACACGCCUCACCGAUGGAUTT	333	K15	1412	213	1.06	-1.56	1029	HCN3	57657	hyperpolarization activated cyclic nucleotide-gated potassium channel 3
SKI-RSI-7520	UUGUUCAGGGCAUGAACUCTT	GAGUUCAUGCCCUGAACAATT	340	M17	1304	253	1.08	-1.56	1030	DMD	1756	dystrophin (muscular dystrophy, Duchenne and Becker types)
SKI-RSI-16465	AAAUACUCUUCGGAUUGCUTT	AGCAAUCCGAAGAGUAUUUTT	305	E17	1165	256	1.09	-1.56	1031	BTG4	54766	B-cell translocation gene 4
SKI-RSI-9197	AGUUUUCGAGGGUGACAGCTT	GCUGUCACCCUCGAAAACUTT	319	H1	810	207	1.17	-1.56	1032	ADAM15	8751	ADAM metallopeptidase domain 15 (metargidin)
SKI-RSI-14215	AAGAAGGCAUGGGCUAGGGTT	CCCUAGCCCAUGCCUUCUUTT	358	C5	915	181	1.14	-1.56	1033	MMP25, MMPL1	NA	NA
NA	NA	NA	355	A6	970	217	1.15	-1.56	1034	no annotation	NA	NA
SKI-RSI-17808	AUCCAGGUCAUUCUCGUAUTT	AUACGAGAAUGACCUGGAUTT	360	J15	1096	197	1.1	-1.56	1035	FLRT1	23769	fibronectin leucine rich transmembrane protein 1
SKI-RSI-6133	AGGUGAGCUUGGUGACAGATT	UCUGUCACCAAGCUCACCUTT	344	N15	1255	207	1.07	-1.56	1036	TTF2	8458	transcription termination factor, RNA polymerase II
SKI-RSI-17539	ACGUGCAUCUGAGGGACGUTT	ACGUCCCUCAGAUGCACGUTT	337	E3	1292	158	1.08	-1.56	1037	C21orf33	8209	chromosome 21 open reading frame 33
SKI-RSI-19912	UUCAAUUGAAUCACUUUAGTT	CUAAAGUGAUUCAAUUGAATT	319	C22	955	167	1.11	-1.56	1038	DNAJC3	5611	DnaJ (Hsp40) homolog, subfamily C, member 3
SKI-RSI-12467	AUAUAAUGGGGUCUGUGCUTT	AGCACAGACCCCAUUAUAUTT	359	O15	944	130	1.12	-1.56	1039	GPR82	27197	G protein-coupled receptor 82
SKI-RSI-12420	AAAUGGCCAUUCAUCUUUUTT	AAAAGAUGAAUGGCCAUUUTT	359	L2	1047	124	1.16	-1.56	1040	GPR18	2841	G protein-coupled receptor 18
SKI-RSI-21643	UGAAGGAACAAGUCAUUGGTT	CCAAUGACUUGUUCCUUCATT	350	F19	1127	212	1.11	-1.56	1041	PHKA1	5255	phosphorylase kinase, alpha 1 (muscle)
SKI-RSI-13882	UUACAGGCUUUGCAGCGCATT	UGCGCUGCAAAGCCUGUAATT	326	J5	1117	262	1.08	-1.56	1042	STAC	6769	SH3 and cysteine rich domain
SKI-RSI-7968	UUCAGGUGGCGAUAGACGUTT	ACGUCUAUCGCCACCUGAATT	306	M20	1164	278	1.1	-1.56	1043	GH2	2689	growth hormone 2
SKI-RSI-21273	UGGUAACUAACUGAUGCAGTT	CUGCAUCAGUUAGUUACCATT	333	K17	1401	195	1.06	-1.56	1044	JARID1A	5927	Jumonji, AT rich interactive domain 1A (RBBP2-like)
SKI-RSI-9807	ACCACGUCCAACUGGUUAUTT	AUAACCAGUUGGACGUGGUTT	353	H3	1179	289	1.11	-1.55	1045	FFAR2	2867	free fatty acid receptor 2
SKI-RSI-3723	UUUCAGCUUCUGCGGCUCATT	UGAGCCGCAGAAGCUGAAATT	353	L6	1124	219	1.1	-1.55	1046	STC1	6781	stanniocalcin 1
NA	NA	NA	361	M22	1117	178	1.12	-1.55	1047	no annotation	NA	NA
SKI-RSI-16476	ACAGCUAUAAGGUACCUCCTT	GGAGGUACCUUAUAGCUGUTT	359	M8	1071	293	1.12	-1.55	1048	ZNF214	7761	zinc finger protein 214
SKI-RSI-8745	UUCAUGUUGGCACACGGGUTT	ACCCGUGUGCCAACAUGAATT	354	M11	1047	186	1.1	-1.55	1049	TRPV4	59341	transient receptor potential cation channel, subfamily V, member 4
SKI-RSI-17682	AGUCUGGUCCGUUUCAUACTT	GUAUGAAACGGACCAGACUTT	360	J20	1086	261	1.12	-1.55	1050	RHAG	6005	Rh-associated glycoprotein
SKI-RSI-8320	AAUGCGCUCAGCCUUGAAUTT	AUUCAAGGCUGAGCGCAUUTT	328	B19	1130	182	1.07	-1.55	1051	SERPINA2	390502	serpin peptidase inhibitor, clade A (alpha-1 antiproteinase, antitrypsin), member 2
SKI-RSI-8219	AGAAGACACUCUGGAUGGGTT	CCCAUCCAGAGUGUCUUCUTT	354	B5	1002	206	1.13	-1.55	1052	VTN	7448	vitronectin
SKI-RSI-16625	AGUCGAGAGCUGAUUCAAATT	UUUGAAUCAGCUCUCGACUTT	330	D19	1216	273	1.1	-1.55	1053	ZNFN1A5	64376	zinc finger protein, subfamily 1A, 5
SKI-RSI-8951	UGUGCAGAGAGAGACUGUCTT	GACAGUCUCUCUCUGCACATT	306	K16	1181	261	1.09	-1.55	1054	NOX3	50508	NADPH oxidase 3
SKI-RSI-3781	AGGGACAUCAUGCGCCACUTT	AGUGGCGCAUGAUGUCCCUTT	339	M7	1294	265	1.08	-1.55	1055	RIPK2	8767	receptor-interacting serine-threonine kinase 2
SKI-RSI-14659	UCACUGCAAAUACAGCUUUTT	AAAGCUGUAUUUGCAGUGATT	359	O8	961	129	1.14	-1.55	1056	FLJ25006	124923	hypothetical protein FLJ25006
SKI-RSI-16933	UGACCUUAUCCACAGAUUGTT	CAAUCUGUGGAUAAGGUCATT	303	P10	620	118	1.17	-1.55	1057	CALD1	800	caldesmon 1
SKI-RSI-11589	AAGAGGAACCAGUCGAUCCTT	GGAUCGACUGGUUCCUCUUTT	359	C12	985	218	1.13	-1.55	1058	MRGPRF	219928	MAS-related GPR, member F
SKI-RSI-11949	UGUCAGUUACUAUAGCUGCTT	GCAGCUAUAGUAACUGACATT	326	O9	1147	182	1.08	-1.55	1059	HTR2C	3358	5-hydroxytryptamine (serotonin) receptor 2C
SKI-RSI-569	GAACUUGGGCUUUUCUGGUTT	ACCAGAAAAGCCCAAGUUCTT	302	O18	966	189	1.09	-1.55	1060	RHOA	387	ras homolog gene family, member A
SKI-RSI-14074	AGACAUUGAGCAUGAUUACTT	GUAAUCAUGCUCAAUGUCUTT	343	H19	1021	210	1.12	-1.55	1061	ARL8B	55207	ADP-ribosylation factor-like 8B
SKI-RSI-7724	UUGGUGAGGUCCAGCUCAATT	UUGAGCUGGACCUCACCAATT	336	N3	982	165	1.12	-1.55	1062	CXCL9	4283	chemokine (C-X-C motif) ligand 9
SKI-RSI-2838	GCUGCCUCCCAGUCUUGAUTT	AUCAAGACUGGGAGGCAGCTT	319	H23	926	206	1.11	-1.55	1063	STAT4	6775	signal transducer and activator of transcription 4
SKI-RSI-5380	UCUGUUCAACCCGAGGUCUTT	AGACCUCGGGUUGAACAGATT	319	H16	944	197	1.1	-1.55	1064	RFC1	5981	replication factor C (activator 1) 1, 145kDa
SKI-RSI-18702	UGAUCUCUUCUGUCUGUGGTT	CCACAGACAGAAGAGAUCATT	328	N7	1186	188	1.07	-1.55	1065	ADAMTS6	11174	ADAM metallopeptidase with thrombospondin type 1 motif, 6
SKI-RSI-4439	UGCGGAACUUCUUCAGGUCTT	GACCUGAAGAAGUUCCGCATT	343	N22	1191	261	1.11	-1.54	1066	CDC25A	993	cell division cycle 25A
SKI-RSI-10708	UUCAUUUUCCACAAACCCUTT	AGGGUUUGUGGAAAAUGAATT	360	I19	1222	195	1.1	-1.54	1067	IL1RN	3557	interleukin 1 receptor antagonist
SKI-RSI-69	UCCUGGGUCUCCGUGAUAUTT	AUAUCACGGAGACCCAGGATT	317	L21	1199	287	1.09	-1.54	1068	IKBKE	9641	inhibitor of kappa light polypeptide gene enhancer in B-cells, kinase epsilon
SKI-RSI-16546	UGUAAGUAAAACCAGUGAGTT	CUCACUGGUUUUACUUACATT	329	L10	1147	252	1.09	-1.54	1069	HOXA7	3204	homeobox A7
SKI-RSI-3891	ACUCAAACCAGGAGACCCUTT	AGGGUCUCCUGGUUUGAGUTT	351	F4	958	232	1.14	-1.54	1070	MANBA	4126	mannosidase, beta A, lysosomal
SKI-RSI-6250	UCCUAUUUCAGCACUCCCUTT	AGGGAGUGCUGAAAUAGGATT	332	C16	990	257	1.09	-1.54	1071	BCAP29	55973	B-cell receptor-associated protein 29
SKI-RSI-1535	UCCUUGUCUUCCUCCCGGATT	UCCGGGAGGAAGACAAGGATT	356	B8	982	210	1.14	-1.54	1072	MAPK4	5596	mitogen-activated protein kinase 4
SKI-RSI-12563	AAGAGCGCAACGAACGCCATT	UGGCGUUCGUUGCGCUCUUTT	336	D15	1107	249	1.09	-1.54	1073	CLDN5	7122	claudin 5 (transmembrane protein deleted in velocardiofacial syndrome)
SKI-RSI-19366	UGACGAAGGUGAGGCAGAGTT	CUCUGCCUCACCUUCGUCATT	340	F23	1109	190	1.11	-1.54	1074	SLCO4A1	28231	solute carrier organic anion transporter family, member 4A1
SKI-RSI-17062	UCCUAUCAGGCCACAUCAATT	UUGAUGUGGCCUGAUAGGATT	337	A11	1074	183	1.13	-1.54	1075	ZIM3	114026	zinc finger, imprinted 3
SKI-RSI-604	UUGCGCACACAGACAACUUTT	AAGUUGUCUGUGUGCGCAATT	343	L23	1194	246	1.1	-1.54	1076	CCL20	6364	chemokine (C-C motif) ligand 20
SKI-RSI-8956	AACUAGGUCACAGGGAAUGTT	CAUUCCCUGUGACCUAGUUTT	313	G6	1088	235	1.1	-1.54	1077	SERPINB8	5271	serpin peptidase inhibitor, clade B (ovalbumin), member 8
SKI-RSI-10542	AGCUUGUUGUACUGCCACATT	UGUGGCAGUACAACAAGCUTT	354	D2	972	258	1.13	-1.54	1078	PKP3	11187	plakophilin 3
SKI-RSI-4934	AAUUUUGCCCGGUGGGACUTT	AGUCCCACCGGGCAAAAUUTT	313	N10	1161	353	1.1	-1.54	1079	CLCN3	1182	chloride channel 3
SKI-RSI-14340	UCCGAGUUAUCCUCUGCACTT	GUGCAGAGGAUAACUCGGATT	314	M17	1249	269	1.08	-1.54	1080	TFPT	29844	TCF3 (E2A) fusion partner (in childhood Leukemia)
NA	NA	NA	324	E5	976	192	1.11	-1.54	1081	no annotation	NA	NA
SKI-RSI-20375	AGCAACACUUUUUGUUAUGTT	CAUAACAAAAAGUGUUGCUTT	358	E10	1236	233	1.1	-1.54	1082	SMC4L1	10051	SMC4 structural maintenance of chromosomes 4-like 1 (yeast)
SKI-RSI-19936	AGGAUCUCGUUCUGGUUGGTT	CCAACCAGAACGAGAUCCUTT	348	E7	1240	239	1.08	-1.54	1083	CYP26B1	56603	cytochrome P450, family 26, subfamily B, polypeptide 1
SKI-RSI-11845	AAUAGUUCCCAUGGUUUCATT	UGAAACCAUGGGAACUAUUTT	324	H19	1093	122	1.11	-1.54	1084	TOMM70A	9868	translocase of outer mitochondrial membrane 70 homolog A (S. cerevisiae)
SKI-RSI-18565	UCGUGUAAUACCUGAAUCGTT	CGAUUCAGGUAUUACACGATT	304	O20	1090	216	1.11	-1.54	1085	PRKRA	8575	protein kinase, interferon-inducible double stranded RNA dependent activator
SKI-RSI-5576	UCUGUGCAAACUGGGUCUCTT	GAGACCCAGUUUGCACAGATT	342	E17	932	187	1.1	-1.54	1086	APRIN	23047	androgen-induced proliferation inhibitor
SKI-RSI-2948	AAGAUUGGUAGGAGCAGGGTT	CCCUGCUCCUACCAAUCUUTT	352	C3	950	208	1.14	-1.54	1087	CD96	10225	CD96 molecule
SKI-RSI-20441	AUUACAGGGCUCUUUUCCUTT	AGGAAAAGAGCCCUGUAAUTT	343	M17	1287	188	1.08	-1.54	1088	ZNF257	113835	zinc finger protein 257
SKI-RSI-11584	AGCCAACUUUCCACGUGCUTT	AGCACGUGGAAAGUUGGCUTT	360	F10	1008	204	1.11	-1.54	1089	HTRA3	94031	HtrA serine peptidase 3
SKI-RSI-5057	AACAAUGCUGCACACACCCTT	GGGUGUGUGCAGCAUUGUUTT	323	N9	1072	290	1.11	-1.54	1090	IL8RA	3577	interleukin 8 receptor, alpha
SKI-RSI-10868	AGGACGACGAGAUCUCUGCTT	GCAGAGAUCUCGUCGUCCUTT	354	G7	1172	253	1.1	-1.54	1091	SOX21	11166	SRY (sex determining region Y)-box 21
NA	NA	NA	302	B15	1185	303	1.08	-1.53	1092	no annotation	NA	NA
NA	NA	NA	310	N10	1123	195	1.1	-1.53	1093	no annotation	NA	NA
SKI-RSI-20554	UCCAUAAAACAGCCAAGGATT	UCCUUGGCUGUUUUAUGGATT	360	L6	1154	287	1.11	-1.53	1094	TMEM67	91147	transmembrane protein 67
SKI-RSI-9464	AAUGCUGCUGUAGGGUCUGTT	CAGACCCUACAGCAGCAUUTT	355	B17	1100	223	1.1	-1.53	1095	CCL27	10850	chemokine (C-C motif) ligand 27
SKI-RSI-4993	UACAACUCAAGCAGAGCCCTT	GGGCUCUGCUUGAGUUGUATT	313	K12	1231	304	1.08	-1.53	1096	LPL	4023	lipoprotein lipase
SKI-RSI-19648	UUGGGAUAGAAAAGUCUCCTT	GGAGACUUUUCUAUCCCAATT	352	B5	1099	223	1.12	-1.53	1097	EXOC5	10640	exocyst complex component 5
SKI-RSI-6254	UCAUCAAAACACGUGGGGGTT	CCCCCACGUGUUUUGAUGATT	336	C16	1010	227	1.1	-1.53	1098	RGS1	5996	regulator of G-protein signalling 1
SKI-RSI-6846	ACCUUCCUCACACCAGUGUTT	ACACUGGUGUGAGGAAGGUTT	352	O12	1004	174	1.11	-1.53	1099	CPB2	1361	carboxypeptidase B2 (plasma, carboxypeptidase U)
SKI-RSI-20652	UCAGCCUUCUCUAAGAGAUTT	AUCUCUUAGAGAAGGCUGATT	337	K22	1272	266	1.08	-1.53	1100	ATG16L2	89849	ATG16 autophagy related 16-like 2 (S. cerevisiae)
NA	NA	NA	336	M4	1048	221	1.1	-1.53	1101	no annotation	NA	NA
SKI-RSI-21402	UUGUCUUUUACUGGUGGAGTT	CUCCACCAGUAAAAGACAATT	344	F5	1025	277	1.1	-1.53	1102	RNF13	11342	ring finger protein 13
SKI-RSI-10062	UCUGCCUAGCUUUGCCUGCTT	GCAGGCAAAGCUAGGCAGATT	343	B19	1119	215	1.11	-1.53	1103	SEPT5	5413	septin 5
SKI-RSI-8665	UCUCUGAGGAUGGAUGCUCTT	GAGCAUCCAUCCUCAGAGATT	306	G20	733	80	1.12	-1.53	1104	RNF157	114804	ring finger protein 157
SKI-RSI-4810	ACUGGGCAUCUUUGUCUUCTT	GAAGACAAAGAUGCCCAGUTT	343	L7	1189	233	1.1	-1.53	1105	MCAM	4162	melanoma cell adhesion molecule
SKI-RSI-20879	AGUACCAGCUACUCCGCUCTT	GAGCGGAGUAGCUGGUACUTT	364	K1	536	129	1.17109	-1.53	1106	CRK	1398	v-crk sarcoma virus CT10 oncogene homolog (avian)
SKI-RSI-9432	UUACGCAGAUCCCAUAAAGTT	CUUUAUGGGAUCUGCGUAATT	306	J3	1180	216	1.11	-1.53	1107	RBBP7	5931	retinoblastoma binding protein 7
SKI-RSI-2815	CCCGAUCAGCACAGUGAUUTT	AAUCACUGUGCUGAUCGGGTT	358	I12	1126	232	1.1	-1.53	1108	TAZ	6901	tafazzin (cardiomyopathy, dilated 3A (X-linked); endocardial fibroelastosis 2; Barth syndrome)
SKI-RSI-7084	AUGGCAUUGACACAGCUUCTT	GAAGCUGUGUCAAUGCCAUTT	352	E6	1082	214	1.11	-1.53	1109	PROS1	5627	protein S (alpha)
SKI-RSI-21367	UUCUGAAUAUCGAGUGGUGTT	CACCACUCGAUAUUCAGAATT	336	K8	1108	280	1.08	-1.53	1110	OSBPL6	114880	oxysterol binding protein-like 6
SKI-RSI-2453	CCACCACACCCAGCUAAUUTT	AAUUAGCUGGGUGUGGUGGTT	340	J10	1239	286	1.08	-1.53	1111	KIAA1961, MTMR12, RFC2, INMT, LOC401320, GNE	NA	NA
SKI-RSI-10827	ACAUUGUCGUAGGUGGAGATT	UCUCCACCUACGACAAUGUTT	318	M8	1029	168	1.1	-1.53	1112	ARHGAP22	58504	Rho GTPase activating protein 22
SKI-RSI-17249	AGCUUCUCAUGUAGCCCGGTT	CCGGGCUACAUGAGAAGCUTT	350	O11	1066	166	1.11	-1.53	1113	DISC1	27185	disrupted in schizophrenia 1
SKI-RSI-18652	UGGUUGAGGCUGUCAGCCGTT	CGGCUGACAGCCUCAACCATT	330	G18	947	146	1.11	-1.53	1114	KIAA0963	22904	KIAA0963
SKI-RSI-9943	UCUUAUAUUUGGAGCAUGUTT	ACAUGCUCCAAAUAUAAGATT	327	I21	1254	218	1.07	-1.52	1115	EBAG9	9166	estrogen receptor binding site associated, antigen, 9
SKI-RSI-18583	AUCCUCGCCGAUACCACCUTT	AGGUGGUAUCGGCGAGGAUTT	358	O9	968	236	1.13	-1.52	1116	LOC399947	399947	similar to expressed sequence AI593442
NA	NA	NA	361	L11	974	231	1.11	-1.52	1117	no annotation	NA	NA
SKI-RSI-2420	UAGCCGGAAAAAUGGGUGCTT	GCACCCAUUUUUCCGGCUATT	363	P6	514	99	1.22	-1.52	1118	PKN2	5586	protein kinase N2
SKI-RSI-12509	AACUUGUUAGUGCACAUGGTT	CCAUGUGCACUAACAAGUUTT	310	D11	1037	236	1.11	-1.52	1119	OR2F2	135948	olfactory receptor, family 2, subfamily F, member 2
SKI-RSI-21362	AUUUGUAUAAGGGUUGACGTT	CGUCAACCCUUAUACAAAUTT	340	C11	986	201	1.11	-1.52	1120	A2BP1	54715	ataxin 2-binding protein 1
SKI-RSI-6814	AGAUCGAGCACUCUGAGCUTT	AGCUCAGAGUGCUCGAUCUTT	339	F10	753	90	1.1	-1.52	1121	CD14	929	CD14 molecule
SKI-RSI-18300	AAGUUCCUCCAUAGAGAUATT	UAUCUCUAUGGAGGAACUUTT	334	P5	1114	134	1.13	-1.52	1122	SETDB1	9869	SET domain, bifurcated 1
SKI-RSI-13794	AAAUGUUACCCAGACACACTT	GUGUGUCUGGGUAACAUUUTT	345	A12	1232	188	1.13	-1.52	1123	ACP1	52	acid phosphatase 1, soluble
SKI-RSI-20622	AAAUUGCAGAGGCAGGGCGTT	CGCCCUGCCUCUGCAAUUUTT	360	G12	1071	155	1.11	-1.52	1124	MAP7	9053	microtubule-associated protein 7
SKI-RSI-19217	ACUUUGCCACCUGUUACUATT	UAGUAACAGGUGGCAAAGUTT	351	M8	1073	290	1.12	-1.52	1125	CCT8	10694	chaperonin containing TCP1, subunit 8 (theta)
SKI-RSI-16990	CACCUUGUGUGGCCUUGCATT	UGCAAGGCCACACAAGGUGTT	356	M6	1011	166	1.12	-1.52	1126	LOC402112, LOC284387, LOC285984, HNRPA1, LOC402562, LOC388275	NA	NA
NA	NA	NA	361	O20	1092	207	1.12	-1.52	1127	no annotation	NA	NA
SKI-RSI-11796	UGGUUCAUCCACCAGAUCATT	UGAUCUGGUGGAUGAACCATT	329	H17	989	178	1.11	-1.52	1128	SNAG1	112574	sorting nexin associated golgi protein 1
SKI-RSI-3706	ACACCUCUGCGUCAUCGUUTT	AACGAUGACGCAGAGGUGUTT	340	D12	889	262	1.11	-1.52	1129	SSRP1	6749	structure specific recognition protein 1
SKI-RSI-9962	UGAUCUCCUCCCCAAAAAUTT	AUUUUUGGGGAGGAGAUCATT	353	F9	1064	337	1.1	-1.52	1130	OR3A2	4995	olfactory receptor, family 3, subfamily A, member 2
SKI-RSI-575	AUCACCAACAAUCACCAGUTT	ACUGGUGAUUGUUGGUGAUTT	302	O21	945	202	1.1	-1.52	1131	RHOA	387	ras homolog gene family, member A
SKI-RSI-3574	AGGCAGGAGCAACUCCUUUTT	AAAGGAGUUGCUCCUGCCUTT	308	I21	963	191	1.1	-1.52	1132	ICAM1	3383	intercellular adhesion molecule 1 (CD54), human rhinovirus receptor
SKI-RSI-16615	UAAAGAAUUCUGGAUUGGATT	UCCAAUCCAGAAUUCUUUATT	343	G21	1203	277	1.1	-1.52	1133	SMARCA3	6596	SWI/SNF related, matrix associated, actin dependent regulator of chromatin, subfamily a, member 3
SKI-RSI-17103	AGAUAACCACUCGUUGCUCTT	GAGCAACGAGUGGUUAUCUTT	351	N12	866	205	1.12	-1.52	1134	GRHL2	79977	grainyhead-like 2 (Drosophila)
SKI-RSI-20348	AGUUAGACUUGAAAAAUUGTT	CAAUUUUUCAAGUCUAACUTT	336	C17	976	176	1.1	-1.52	1135	PPARGC1A	10891	peroxisome proliferative activated receptor, gamma, coactivator 1, alpha
SKI-RSI-3991	ACUCUCAAGGAUUGGCUGCTT	GCAGCCAAUCCUUGAGAGUTT	321	B22	958	267	1.12	-1.51	1136	COL7A1	1294	collagen, type VII, alpha 1 (epidermolysis bullosa, dystrophic, dominant and recessive)
SKI-RSI-6927	CAUUCAUUAAGCUCACCACTT	GUGGUGAGCUUAAUGAAUGTT	361	H22	1007	187	1.12	-1.51	1137	IKBKB	3551	inhibitor of kappa light polypeptide gene enhancer in B-cells, kinase beta
NA	NA	NA	361	P19	1060	211	1.16	-1.51	1138	no annotation	NA	NA
SKI-RSI-3816	AGGGCAAAAGGACAAGGGATT	UCCCUUGUCCUUUUGCCCUTT	311	C17	952	179	1.11	-1.51	1139	NFKBIE	4794	nuclear factor of kappa light polypeptide gene enhancer in B-cells inhibitor, epsilon
SKI-RSI-16253	UUAAACACAAACAUCCUUUTT	AAAGGAUGUUUGUGUUUAATT	350	E10	1023	266	1.11	-1.51	1140	PLEK	5341	pleckstrin
SKI-RSI-2664	UUCACCACCAUGCUCGCUUTT	AAGCGAGCAUGGUGGUGAATT	323	C17	999	210	1.11	-1.51	1141	UNC13C	440279	unc-13 homolog C (C. elegans)
SKI-RSI-17155	UACUCUCAAGGGCCGGGCCTT	GGCCCGGCCCUUGAGAGUATT	319	J21	973	180	1.11	-1.51	1142	C9orf78	51759	chromosome 9 open reading frame 78
SKI-RSI-6118	ACACGCAUACUGGGAGAUCTT	GAUCUCCCAGUAUGCGUGUTT	339	K15	1011	182	1.08	-1.51	1143	DNTT	1791	deoxynucleotidyltransferase, terminal
SKI-RSI-12631	UUAGGAGAUUUGUUAUAUUTT	AAUAUAACAAAUCUCCUAATT	341	M6	1169	303	1.1	-1.51	1144	ZNF254, ZNF539	NA	NA
SKI-RSI-15736	AACUAACUGGUGAAUGCUGTT	CAGCAUUCACCAGUUAGUUTT	318	F9	1178	254	1.09	-1.51	1145	STX18	53407	syntaxin 18
SKI-RSI-9655	UGCUGAAGAACUGGACGUGTT	CACGUCCAGUUCUUCAGCATT	347	G22	860	287	1.12	-1.51	1146	FXYD5	53827	FXYD domain containing ion transport regulator 5
SKI-RSI-19770	UGUCCGAGAAAUUCAUGAATT	UUCAUGAAUUUCUCGGACATT	321	G18	1062	315	1.1	-1.51	1147	COL15A1	1306	collagen, type XV, alpha 1
SKI-RSI-3731	UGGCAGGUUUAAAGUCGGCTT	GCCGACUUUAAACCUGCCATT	336	N16	1156	223	1.08	-1.51	1148	LMTK2	22853	lemur tyrosine kinase 2
SKI-RSI-4498	UGCAGGGGAAACACUGGUUTT	AACCAGUGUUUCCCCUGCATT	313	M8	1488	309	1.08	-1.51	1149	ZNF217	7764	zinc finger protein 217
SKI-RSI-19874	AGAAGAGCCAUCAAUCAGCTT	GCUGAUUGAUGGCUCUUCUTT	339	H12	1093	215	1.08	-1.51	1150	DSPG3	1833	dermatan sulfate proteoglycan 3
SKI-RSI-9641	AUAGCUAUAUGAGUUUUCUTT	AGAAAACUCAUAUAGCUAUTT	353	N6	1034	263	1.11	-1.51	1151	ZNF267	10308	zinc finger protein 267
SKI-RSI-5405	AGCACAGCACCAGUGGAAUTT	AUUCCACUGGUGCUGUGCUTT	343	I8	1325	233	1.08	-1.51	1152	WNT2B	7482	wingless-type MMTV integration site family, member 2B
SKI-RSI-7134	UUGCUCUUCACCUCGACGATT	UCGUCGAGGUGAAGAGCAATT	337	L23	1282	290	1.08	-1.51	1153	PARD6A	50855	par-6 partitioning defective 6 homolog alpha (C.elegans)
SKI-RSI-19134	UUACUAAAGGAAGGAAUUUTT	AAAUUCCUUCCUUUAGUAATT	305	M20	1169	274	1.1	-1.5	1154	TDG	6996	thymine-DNA glycosylase
SKI-RSI-20309	ACUUCCUCUAACUCAGAUGTT	CAUCUGAGUUAGAGGAAGUTT	352	I18	1077	313	1.11	-1.5	1155	C14orf145	145508	chromosome 14 open reading frame 145
SKI-RSI-12785	AGCUUCGGAAAUAGGAAUATT	UAUUCCUAUUUCCGAAGCUTT	324	O18	1019	147	1.12	-1.5	1156	GSTZ1	2954	glutathione transferase zeta 1 (maleylacetoacetate isomerase)
SKI-RSI-1122	UGAUGGGGAAUUUGGCACCTT	GGUGCCAAAUUCCCCAUCATT	357	D3	997	197	1.13	-1.5	1157	SRC	6714	v-src sarcoma (Schmidt-Ruppin A-2) viral oncogene homolog (avian)
SKI-RSI-10380	AGUGUUCCUCUCUCGAUCCTT	GGAUCGAGAGAGGAACACUTT	326	L22	1114	299	1.08	-1.5	1158	PCDHB7	56129	protocadherin beta 7
SKI-RSI-10052	UGUUCUUGGCUUUUGAGAUTT	AUCUCAAAAGCCAAGAACATT	329	C19	987	206	1.1	-1.5	1159	OPCML	4978	opioid binding protein/cell adhesion molecule-like
SKI-RSI-15641	AACAAGGUGCUUUAUUGGATT	UCCAAUAAAGCACCUUGUUTT	357	M2	1111	268	1.15	-1.5	1160	PLA2G1B	5319	phospholipase A2, group IB (pancreas)
SKI-RSI-15529	ACCACAGCUUCAUAUGGCGTT	CGCCAUAUGAAGCUGUGGUTT	314	I22	1369	354	1.08	-1.5	1161	C9orf61	9413	chromosome 9 open reading frame 61
SKI-RSI-15909	UGGUGGACACAGGUGAAGUTT	ACUUCACCUGUGUCCACCATT	352	J19	1288	224	1.1	-1.5	1162	SERPING1	710	serpin peptidase inhibitor, clade G (C1 inhibitor), member 1, (angioedema, hereditary)
SKI-RSI-6008	UUCCCGAUGCAUCUCCAGUTT	ACUGGAGAUGCAUCGGGAATT	327	I15	1143	204	1.06	-1.5	1163	SERPINE1	5054	serpin peptidase inhibitor, clade E (nexin, plasminogen activator inhibitor type 1), member 1
NA	NA	NA	302	K15	1050	224	1.07	-1.5	1164	no annotation	NA	NA
SKI-RSI-4478	UACUCUUCCUCUGGGGAACTT	GUUCCCCAGAGGAAGAGUATT	350	N5	1075	237	1.13	-1.5	1165	ENTPD3	956	ectonucleoside triphosphate diphosphohydrolase 3
SKI-RSI-6978	UGAUGCCACACCUCCUUUCTT	GAAAGGAGGUGUGGCAUCATT	315	N9	1260	241	1.1	-1.5	1166	GSN	2934	gelsolin (amyloidosis, Finnish type)
SKI-RSI-1	GCUCACCACCUCUUCCACCTT	GGUGGAAGAGGUGGUGAGCTT	352	O3	1063	217	1.14	-1.5	1167	IKBKB	3551	inhibitor of kappa light polypeptide gene enhancer in B-cells, kinase beta
SKI-RSI-6860	UCUGGAAGCAAUAUGCCUUTT	AAGGCAUAUUGCUUCCAGATT	339	D12	1009	262	1.1	-1.5	1168	RAB18	22931	RAB18, member RAS oncogene family
SKI-RSI-19553	AAAUUUCUCUUCACAGACGTT	CGUCUGUGAAGAGAAAUUUTT	309	K3	1417	284	1.08	-1.5	1169	ACTR6	64431	ARP6 actin-related protein 6 homolog (yeast)
SKI-RSI-2478	CUUCUGGCAAGUAGCGGAUTT	AUCCGCUACUUGCCAGAAGTT	336	O12	1159	183	1.07	-1.5	1170	PTK2B	2185	PTK2B protein tyrosine kinase 2 beta
SKI-RSI-7544	AUGGAAAACGUGAGGCCUUTT	AAGGCCUCACGUUUUCCAUTT	333	M17	1259	207	1.08	-1.49	1171	PMM2	5373	phosphomannomutase 2
SKI-RSI-17122	AUUAUCAAGUAAUUGAGAGTT	CUCUCAAUUACUUGAUAAUTT	333	E17	1289	299	1.08	-1.49	1172	PDE8B	8622	phosphodiesterase 8B
SKI-RSI-8391	ACAGUGCCUCCCAAACAUUTT	AAUGUUUGGGAGGCACUGUTT	313	G8	1139	263	1.1	-1.49	1173	ZNF568	374900	zinc finger protein 568
SKI-RSI-9623	AUUAUCCAGAUGGUACAUCTT	GAUGUACCAUCUGGAUAAUTT	317	E23	910	151	1.11	-1.49	1174	IFIT3	3437	interferon-induced protein with tetratricopeptide repeats 3
SKI-RSI-3478	CUCACUCUCCUCUUCUUCCTT	GGAAGAAGAGGAGAGUGAGTT	314	M18	1164	240	1.09	-1.49	1175	NFKBIB	4793	nuclear factor of kappa light polypeptide gene enhancer in B-cells inhibitor, beta
SKI-RSI-2076	UCUUGUCAGCAAGAUCUGUTT	ACAGAUCUUGCUGACAAGATT	303	N16	1066	260	1.1	-1.49	1176	RAB6A, RAB6C	NA	NA
SKI-RSI-3597	AAUGCCAGUCUCUGUCUCUTT	AGAGACAGAGACUGGCAUUTT	311	N11	995	244	1.11	-1.49	1177	HOXA13	3209	homeobox A13
SKI-RSI-3080	UGCCAGAAUCUUCUGUGGGTT	CCCACAGAAGAUUCUGGCATT	361	G23	890	174	1.13	-1.49	1178	GTF2I	2969	general transcription factor II, i
SKI-RSI-13509	UCUUGUCUGGGAAGGUACCTT	GGUACCUUCCCAGACAAGATT	347	M23	1203	355	1.1	-1.49	1179	RAB33A	9363	RAB33A, member RAS oncogene family
NA	NA	NA	358	N7	1181	140	1.12	-1.49	1180	no annotation	NA	NA
SKI-RSI-16559	AGUAACCGAACUGCAGCGCTT	GCGCUGCAGUUCGGUUACUTT	341	E18	1079	301	1.09	-1.49	1181	DAD1	1603	defender against cell death 1
NA	NA	NA	358	M17	1145	190	1.1	-1.49	1182	no annotation	NA	NA
SKI-RSI-19727	UCCCGAUCAGCAUCUCCAGTT	CUGGAGAUGCUGAUCGGGATT	309	A17	912	205	1.13	-1.49	1183	BACE2	25825	beta-site APP-cleaving enzyme 2
SKI-RSI-5335	UCUUUGGUGCUGGUGACUGTT	CAGUCACCAGCACCAAAGATT	338	P10	586	150	1.17	-1.49	1184	LNK	10019	lymphocyte adaptor protein
SKI-RSI-3986	UUGGAAACUCAGCUGACGCTT	GCGUCAGCUGAGUUUCCAATT	321	F2	1097	290	1.1	-1.49	1185	ARSB	411	arylsulfatase B
SKI-RSI-16805	UCAUCACUGUCGGCUGUUCTT	GAACAGCCGACAGUGAUGATT	349	I22	1247	385	1.08	-1.49	1186	HCA112	55365	hepatocellular carcinoma-associated antigen 112
SKI-RSI-19420	AAGCCAAAGUUGGUGCCUCTT	GAGGCACCAACUUUGGCUUTT	305	F12	1035	220	1.11	-1.49	1187	LOC89944	89944	hypothetical protein BC008326
SKI-RSI-15786	UUUCCUGGGGGAAAGACUGTT	CAGUCUUUCCCCCAGGAAATT	317	B6	1028	205	1.12	-1.49	1188	HOXB5	3215	homeobox B5
SKI-RSI-21960	UCUGUGCCAUUAACGUAAGTT	CUUACGUUAAUGGCACAGATT	342	C3	1203	224	1.11	-1.49	1189	DLG1	1739	discs, large homolog 1 (Drosophila)
SKI-RSI-552	GAGGUGUUGUGCAUGAUGUTT	ACAUCAUGCACAACACCUCTT	302	O19	995	311	1.08	-1.49	1190	NUTF2	10204	nuclear transport factor 2
SKI-RSI-13432	UUUCAUAACCUGAAACAAATT	UUUGUUUCAGGUUAUGAAATT	344	F10	1161	258	1.08	-1.49	1191	TLR2	7097	toll-like receptor 2
NA	NA	NA	338	D5	1110	316	1.1	-1.49	1192	no annotation	NA	NA
SKI-RSI-1328	CGGACAAAGAGUAGCUUCCTT	GGAAGCUACUCUUUGUCCGTT	357	M18	1188	197	1.1	-1.49	1193	HCK	3055	hemopoietic cell kinase
SKI-RSI-2449	CACACGGCUUUGGGAUAACTT	GUUAUCCCAAAGCCGUGUGTT	348	A12	1050	234	1.14	-1.49	1194	VRK1	7443	vaccinia related kinase 1
SKI-RSI-20800	UUGUCUCUUUGUCAACCAGTT	CUGGUUGACAAAGAGACAATT	311	L7	1145	207	1.1	-1.49	1195	WWC2	80014	WW, C2 and coiled-coil domain containing 2
SKI-RSI-14915	AGCCAUAGUCCCAGUCUCGTT	CGAGACUGGGACUAUGGCUTT	319	H4	1336	246	1.08	-1.49	1196	PLAGL1	5325	pleiomorphic adenoma gene-like 1
NA	NA	NA	354	J16	1206	219	1.09	-1.49	1197	no annotation	NA	NA
SKI-RSI-5514	UAUGAUGUCGCUCUCGUUGTT	CAACGAGAGCGACAUCAUATT	345	N18	1180	326	1.08	-1.48	1198	ARHGEF11	9826	Rho guanine nucleotide exchange factor (GEF) 11
SKI-RSI-6980	ACCUUGUUGGAACCUUCGATT	UCGAAGGUUCCAACAAGGUTT	347	E8	1144	280	1.1	-1.48	1199	GSN	2934	gelsolin (amyloidosis, Finnish type)
SKI-RSI-11094	UACCGCUCAGCUUCUCCCCTT	GGGGAGAAGCUGAGCGGUATT	360	J23	929	228	1.15	-1.48	1200	MYL5	4636	myosin, light polypeptide 5, regulatory
SKI-RSI-4292	UCCCUGAGAAUACUCGCAGTT	CUGCGAGUAUUCUCAGGGATT	349	N5	1245	181	1.09	-1.48	1201	PNMA2	10687	paraneoplastic antigen MA2
SKI-RSI-21313	AUGAUACCGAUGAUGUUACTT	GUAACAUCAUCGGUAUCAUTT	364	O8	830	201	1.1399	-1.48	1202	CACNG4	27092	calcium channel, voltage-dependent, gamma subunit 4
SKI-RSI-15217	UCCCACACCUGGUACUUGGTT	CCAAGUACCAGGUGUGGGATT	320	E6	1303	319	1.09	-1.48	1203	EHF	26298	ets homologous factor
SKI-RSI-3403	AUGGUAAGUCAUCCGGUCCTT	GGACCGGAUGACUUACCAUTT	338	O12	1097	231	1.09	-1.48	1204	ZNF161	7716	zinc finger protein 161
SKI-RSI-4212	AAAGGUGCAGGUGCAGAACTT	GUUCUGCACCUGCACCUUUTT	355	M23	1214	337	1.09	-1.48	1205	CTSF	8722	cathepsin F
SKI-RSI-20387	AAUUUCGGGAGAUAAAGGCTT	GCCUUUAUCUCCCGAAAUUTT	344	B12	992	344	1.12	-1.48	1206	SLC25A12	8604	solute carrier family 25 (mitochondrial carrier, Aralar), member 12
SKI-RSI-18922	AAAAAUUGGGAAAAUAACATT	UGUUAUUUUCCCAAUUUUUTT	303	D24	683	150	1.16	-1.48	1207	CD47	961	CD47 molecule
SKI-RSI-18395	AGGAAGGAGGCUUUCUUCUTT	AGAAGAAAGCCUCCUUCCUTT	339	I8	1463	260	1.06	-1.48	1208	PDZD6	27152	PDZ domain containing 6
SKI-RSI-5582	ACAUGGGGGUUCUCCUUUCTT	GAAAGGAGAACCCCCAUGUTT	322	N6	1216	260	1.08	-1.48	1209	RBBP8	5932	retinoblastoma binding protein 8
SKI-RSI-6152	ACGGAGUUGUUACCUGAUCTT	GAUCAGGUAACAACUCCGUTT	313	I20	1282	312	1.09	-1.48	1210	GRN	2896	granulin
SKI-RSI-5107	UGUCAUAGUCCUGGUCCUCTT	GAGGACCAGGACUAUGACATT	321	P4	833	195	1.16	-1.48	1211	CDH3	1001	cadherin 3, type 1, P-cadherin (placental)
SKI-RSI-21206	AAAUAACUUUUGGGCUCCGTT	CGGAGCCCAAAAGUUAUUUTT	337	M2	1265	205	1.11	-1.48	1212	SEC61A1	29927	Sec61 alpha 1 subunit (S. cerevisiae)
SKI-RSI-3677	AUGUCAGUUCAGGCUCCUGTT	CAGGAGCCUGAACUGACAUTT	349	B18	903	257	1.12	-1.48	1213	C1QBP	708	complement component 1, q subcomponent binding protein
SKI-RSI-15810	UAAGGUAACUGUCUUCUCCTT	GGAGAAGACAGUUACCUUATT	304	G23	724	210	1.13	-1.48	1214	SCARB2	950	scavenger receptor class B, member 2
SKI-RSI-4061	AUCAUGGCCACCUCACGUUTT	AACGUGAGGUGGCCAUGAUTT	345	J18	1016	286	1.09	-1.48	1215	GTF2H1	2965	general transcription factor IIH, polypeptide 1, 62kDa
SKI-RSI-6709	UUAAGUGCGACACAGCUGATT	UCAGCUGUGUCGCACUUAATT	345	F6	1145	181	1.08	-1.48	1216	NR1D2	9975	nuclear receptor subfamily 1, group D, member 2
SKI-RSI-17659	ACUUCACAUUUGCUGAGGCTT	GCCUCAGCAAAUGUGAAGUTT	352	P23	1070	41	1.17	-1.48	1217	FBXL21	26223	F-box and leucine-rich repeat protein 21
SKI-RSI-7958	UGAUGUUUGCCAGGUCAUCTT	GAUGACCUGGCAAACAUCATT	324	I17	1195	271	1.09	-1.47	1218	SERPINF2	5345	serpin peptidase inhibitor, clade F (alpha-2 antiplasmin, pigment epithelium derived factor), member 2
SKI-RSI-13220	AAGAUAACGCCCACCUUCUTT	AGAAGGUGGGCGUUAUCUUTT	339	E6	979	334	1.1	-1.47	1219	P2RX1	5023	purinergic receptor P2X, ligand-gated ion channel, 1
SKI-RSI-4208	AUCGAUUGUUCCUGGGAGCTT	GCUCCCAGGAACAAUCGAUTT	321	M20	1132	219	1.09	-1.47	1220	CD34	947	CD34 molecule
SKI-RSI-12937	UUAAGAGCAUAUCUCGCCATT	UGGCGAGAUAUGCUCUUAATT	321	M22	1196	277	1.09	-1.47	1221	NDRG2	57447	NDRG family member 2
SKI-RSI-20527	ACUUUUUGAUCAGUAGGUATT	UACCUACUGAUCAAAAAGUTT	353	C9	1048	248	1.11	-1.47	1222	C17orf80	55028	chromosome 17 open reading frame 80
SKI-RSI-5977	AACCACUUUGGGAGUGCAUTT	AUGCACUCCCAAAGUGGUUTT	330	O21	1049	186	1.12	-1.47	1223	SIRPB2	284759	signal-regulatory protein beta 2
SKI-RSI-17532	ACGGAGAUACGGCUCACAATT	UUGUGAGCCGUAUCUCCGUTT	343	N11	1241	274	1.1	-1.47	1224	WDR4	10785	WD repeat domain 4
SKI-RSI-14008	AUGGAAUAUCAUGAGUCUUTT	AAGACUCAUGAUAUUCCAUTT	302	H2	1130	185	1.08	-1.47	1225	PPM1E	22843	protein phosphatase 1E (PP2C domain containing)
SKI-RSI-1716	AAUCUCCCAAUGUGCCCUCTT	GAGGGCACAUUGGGAGAUUTT	323	K15	1046	271	1.09	-1.47	1226	MAP3K4	4216	mitogen-activated protein kinase kinase kinase 4
SKI-RSI-4122	UUCUGGUGGUGACAGGAGATT	UCUCCUGUCACCACCAGAATT	317	D11	1135	291	1.1	-1.47	1227	DRD1	1812	dopamine receptor D1
SKI-RSI-17309	UGCGAGGAUCCUUUUCGAGTT	CUCGAAAAGGAUCCUCGCATT	339	L9	1321	317	1.08	-1.47	1228	CHD6	84181	chromodomain helicase DNA binding protein 6
SKI-RSI-17193	UUUUUCCUCGCGUCCUCUUTT	AAGAGGACGCGAGGAAAAATT	352	O4	1065	298	1.14	-1.47	1229	NYREN18	51667	NEDD8 ultimate buster-1
SKI-RSI-20279	UCAUGUACUGUACAAAUGCTT	GCAUUUGUACAGUACAUGATT	360	F2	1052	258	1.13	-1.47	1230	LOC138046	138046	hypothetical protein LOC138046
NA	NA	NA	329	L7	1098	192	1.1	-1.47	1231	no annotation	NA	NA
NA	NA	NA	352	G19	1110	226	1.11	-1.47	1232	no annotation	NA	NA
SKI-RSI-5967	AUUGAUGACUACCACAUCCTT	GGAUGUGGUAGUCAUCAAUTT	317	N11	1009	244	1.1	-1.47	1233	TRAF5	7188	TNF receptor-associated factor 5
SKI-RSI-9288	UAUCCAUUCAGCUUGAGGGTT	CCCUCAAGCUGAAUGGAUATT	312	K18	1292	216	1.08	-1.47	1234	CXCL13	10563	chemokine (C-X-C motif) ligand 13 (B-cell chemoattractant)
SKI-RSI-3541	GACUAGGAAGAGCAAGGUCTT	GACCUUGCUCUUCCUAGUCTT	338	M20	1208	304	1.09	-1.47	1235	TAF7	6879	TAF7 RNA polymerase II, TATA box binding protein (TBP)-associated factor, 55kDa
SKI-RSI-10045	UGCAAGCGAGUCGACGUUCTT	GAACGUCGACUCGCUUGCATT	356	H4	1050	298	1.13	-1.47	1236	SLC25A18	83733	solute carrier family 25 (mitochondrial carrier), member 18
SKI-RSI-1460	UGUGUUCUGGUCAGGAUCUTT	AGAUCCUGACCAGAACACATT	320	C7	1069	250	1.11	-1.47	1237	TLR5	7100	toll-like receptor 5
SKI-RSI-600	AGACAGCAGUCAAAGUUGCTT	GCAACUUUGACUGCUGUCUTT	304	I23	736	247	1.16	-1.47	1238	CCL20	6364	chemokine (C-C motif) ligand 20
SKI-RSI-8891	UGGCAAGCUAAUUGUAACATT	UGUUACAAUUAGCUUGCCATT	311	D3	1262	229	1.09	-1.47	1239	PF4V1	5197	platelet factor 4 variant 1
SKI-RSI-13698	UGGGGCCAAAGUUCCGUUGTT	CAACGGAACUUUGGCCCCATT	314	K12	1103	210	1.09	-1.47	1240	NAALADL1	10004	N-acetylated alpha-linked acidic dipeptidase-like 1
SKI-RSI-12016	ACGGCAACAGCCAUGCACCTT	GGUGCAUGGCUGUUGCCGUTT	354	L7	1184	266	1.11	-1.47	1241	PPP1R16B	26051	protein phosphatase 1, regulatory (inhibitor) subunit 16B
SKI-RSI-16444	AGAGAAGUGAUUUCUAUUATT	UAAUAGAAAUCACUUCUCUTT	351	L17	1031	243	1.12	-1.47	1242	STATH	6779	statherin
SKI-RSI-7615	AACCUCAGCUCCUACAAGCTT	GCUUGUAGGAGCUGAGGUUTT	361	C4	1169	183	1.12	-1.47	1243	MEN1	4221	multiple endocrine neoplasia I
SKI-RSI-18500	UACCUUCACCUCCACGGCCTT	GGCCGUGGAGGUGAAGGUATT	347	C10	1019	322	1.12	-1.47	1244	VSIG2	23584	V-set and immunoglobulin domain containing 2
SKI-RSI-528	ACGCUGCUCUUGAUGUGGUTT	ACCACAUCAAGAGCAGCGUTT	302	K23	842	197	1.11	-1.47	1245	IKBKG	8517	inhibitor of kappa light polypeptide gene enhancer in B-cells, kinase gamma
SKI-RSI-8561	AGGUUCAUCCACGCACUUUTT	AAAGUGCGUGGAUGAACCUTT	351	N3	969	183	1.16	-1.47	1246	PCSK6	5046	proprotein convertase subtilisin/kexin type 6
SKI-RSI-14243	UCCUCUUUGUGGUAGUUCCTT	GGAACUACCACAAAGAGGATT	325	E12	962	187	1.12	-1.47	1247	DKKL1	27120	dickkopf-like 1 (soggy)
SKI-RSI-11066	UUGCCUUCGAAUCCUUCUATT	UAGAAGGAUUCGAAGGCAATT	359	O16	1029	215	1.12	-1.46	1248	F10	2159	coagulation factor X
SKI-RSI-14672	AGAGCUGCCUCACAUGCUUTT	AAGCAUGUGAGGCAGCUCUTT	309	D7	1229	182	1.09	-1.46	1249	SSH3	54961	slingshot homolog 3 (Drosophila)
NA	NA	NA	361	O6	1025	183	1.14	-1.46	1250	no annotation	NA	NA
SKI-RSI-10503	UAUGGGGCACAGCUAAUGATT	UCAUUAGCUGUGCCCCAUATT	326	K18	1351	286	1.06	-1.46	1251	GRPR	2925	gastrin-releasing peptide receptor
SKI-RSI-13231	AGGAGUGACCAUUCCUCAGTT	CUGAGGAAUGGUCACUCCUTT	333	J2	1226	306	1.1	-1.46	1252	IL10RA	3587	interleukin 10 receptor, alpha
SKI-RSI-3830	AGGCCCAUUUCUAGGUCUGTT	CAGACCUAGAAAUGGGCCUTT	310	H6	962	277	1.11	-1.46	1253	BET1L	51272	blocked early in transport 1 homolog (S. cerevisiae)-like
SKI-RSI-6644	UAUGCAGGUCCCACUAAAATT	UUUUAGUGGGACCUGCAUATT	309	C16	1160	315	1.09	-1.46	1254	IL23A	51561	interleukin 23, alpha subunit p19
SKI-RSI-1057	GACGAAGUACAGCUGAAGUTT	ACUUCAGCUGUACUUCGUCTT	303	M22	1008	221	1.11	-1.46	1255	CDC2	983	cell division cycle 2, G1 to S and G2 to M
SKI-RSI-19513	UUAUCCAUUUGACACCUGCTT	GCAGGUGUCAAAUGGAUAATT	359	P5	936	143	1.19	-1.46	1256	SLC12A8	84561	solute carrier family 12 (potassium/chloride transporters), member 8
SKI-RSI-8276	UCAGGGGGUUUGUGAGAUUTT	AAUCUCACAAACCCCCUGATT	327	O20	1146	162	1.08	-1.46	1257	TAPBP	6892	TAP binding protein (tapasin)
SKI-RSI-9365	UUUGCUUGUUGGGCCAUUCTT	GAAUGGCCCAACAAGCAAATT	305	G22	820	289	1.12	-1.46	1258	TSC1	7248	tuberous sclerosis 1
SKI-RSI-9778	AGGCCUGAAAUGUCGAUGATT	UCAUCGACAUUUCAGGCCUTT	317	A6	1038	205	1.14	-1.46	1259	PDE2A	5138	phosphodiesterase 2A, cGMP-stimulated
SKI-RSI-4290	AGCAUUGGCAUUCUCCUGCTT	GCAGGAGAAUGCCAAUGCUTT	340	B3	1140	195	1.11	-1.46	1260	PNMA2	10687	paraneoplastic antigen MA2
NA	NA	NA	328	M10	1287	230	1.07	-1.46	1261	no annotation	NA	NA
SKI-RSI-7002	AGAAGGCUCCAAAGAAGGUTT	ACCUUCUUUGGAGCCUUCUTT	364	C2	1065	197	1.16919	-1.46	1262	TNFSF15	9966	tumor necrosis factor (ligand) superfamily, member 15
SKI-RSI-16412	AGUCUCUGUCACCCCCACCTT	GGUGGGGGUGACAGAGACUTT	346	C19	1134	315	1.1	-1.46	1263	IFNA2	3440	interferon, alpha 2
SKI-RSI-2224	GCUCCGAUGACCUCUUCAATT	UUGAAGAGGUCAUCGGAGCTT	355	I9	1183	280	1.08	-1.46	1264	EPHB1	2047	EPH receptor B1
SKI-RSI-7963	AGGAGCUUCCAUUGCCAUCTT	GAUGGCAAUGGAAGCUCCUTT	325	P4	919	151	1.17	-1.46	1265	IGFBP6	3489	insulin-like growth factor binding protein 6
SKI-RSI-19129	AACCAAGUUGAGAACGCUCTT	GAGCGUUCUCAACUUGGUUTT	347	B10	1072	212	1.12	-1.46	1266	RPS6	6194	ribosomal protein S6
SKI-RSI-18407	AGGUUCAUUCUUUAAGACUTT	AGUCUUAAAGAAUGAACCUTT	358	D16	1052	302	1.12	-1.46	1267	PITPNB	23760	phosphatidylinositol transfer protein, beta
SKI-RSI-8124	UCAGGGGAACAAUUGCUCCTT	GGAGCAAUUGUUCCCCUGATT	342	B6	852	296	1.15	-1.46	1268	TGFA	7039	transforming growth factor, alpha
SKI-RSI-7831	UGAUAUCCGACACUCUGGCTT	GCCAGAGUGUCGGAUAUCATT	350	J17	1133	227	1.11	-1.46	1269	DLL4	54567	delta-like 4 (Drosophila)
SKI-RSI-7164	UUGUUGGCCACCAGGAUGATT	UCAUCCUGGUGGCCAACAATT	314	L6	1212	312	1.1	-1.46	1270	RHOB	388	ras homolog gene family, member B
SKI-RSI-13287	UCUCUACCACCCCAUAGGCTT	GCCUAUGGGGUGGUAGAGATT	312	O4	1123	276	1.12	-1.46	1271	MAP2K3	5606	mitogen-activated protein kinase kinase 3
SKI-RSI-12083	AGUCGUAGUAAGUGGGAUUTT	AAUCCCACUUACUACGACUTT	316	C16	1118	283	1.08	-1.46	1272	HOXD8	3234	homeobox D8
SKI-RSI-15446	AAGGUCUCAUAGUAGGAAATT	UUUCCUACUAUGAGACCUUTT	361	O5	1044	122	1.14	-1.45	1273	NAB2	4665	NGFI-A binding protein 2 (EGR1 binding protein 2)
SKI-RSI-3845	UCACACAGGCAUUCCUCUCTT	GAGAGGAAUGCCUGUGUGATT	331	H10	962	247	1.12	-1.45	1274	SELE	6401	selectin E (endothelial adhesion molecule 1)
NA	NA	NA	346	D4	990	212	1.12	-1.45	1275	no annotation	NA	NA
SKI-RSI-1261	UCUUCACUGCGACUGCUUCTT	GAAGCAGUCGCAGUGAAGATT	354	H5	1110	287	1.11	-1.45	1276	CHEK1	1111	CHK1 checkpoint homolog (S. pombe)
SKI-RSI-13182	AUGAGCCAAGGGCUAGUUCTT	GAACUAGCCCUUGGCUCAUTT	350	H23	915	161	1.14	-1.45	1277	SCTR	6344	secretin receptor
SKI-RSI-13061	UAUCCUUCUUCGAUGCUACTT	GUAGCAUCGAAGAAGGAUATT	320	G22	834	214	1.12	-1.45	1278	RYR3	6263	ryanodine receptor 3
SKI-RSI-17488	UUUGGCAUCUGCGUCAGGGTT	CCCUGACGCAGAUGCCAAATT	340	C7	941	407	1.12	-1.45	1279	ANXA6	309	annexin A6
SKI-RSI-8140	AUCCCAAGGUACAUUCCUGTT	CAGGAAUGUACCUUGGGAUTT	340	J22	1107	175	1.11	-1.45	1280	ZNF354A	6940	zinc finger protein 354A
SKI-RSI-6099	AGUUAACCAGGCUCAGGUGTT	CACCUGAGCCUGGUUAACUTT	320	I17	1186	238	1.09	-1.45	1281	FLRT2	23768	fibronectin leucine rich transmembrane protein 2
SKI-RSI-19363	UUCAAUAUCCUUCAUGGGATT	UCCCAUGAAGGAUAUUGAATT	303	K9	1075	268	1.1	-1.45	1282	RAE1	8480	RAE1 RNA export 1 homolog (S. pombe)
SKI-RSI-2555	UCUUGGUGUGGAUGAGCCATT	UGGCUCAUCCACACCAAGATT	325	B15	952	260	1.13	-1.45	1283	SSH2	85464	slingshot homolog 2 (Drosophila)
SKI-RSI-12798	UAGUGCCAUCGGUGAAGGATT	UCCUUCACCGAUGGCACUATT	343	H11	1197	244	1.09	-1.45	1284	PVRL1	5818	poliovirus receptor-related 1 (herpesvirus entry mediator C; nectin)
SKI-RSI-8185	ACAAAGGCAACCCAGAAAGTT	CUUUCUGGGUUGCCUUUGUTT	319	G20	901	187	1.1	-1.45	1285	ITGA6	3655	integrin, alpha 6
SKI-RSI-263	GACACUUGCCUCUUGUCAGTT	CUGACAAGAGGCAAGUGUCTT	320	B17	1128	216	1.11	-1.45	1286	RAB6A, RAB6C	NA	NA
SKI-RSI-2654	UCCUGAGGUUCUGCAUCCATT	UGGAUGCAGAACCUCAGGATT	303	K22	1024	307	1.11	-1.45	1287	AKAP12	9590	A kinase (PRKA) anchor protein (gravin) 12
SKI-RSI-2793	GUGCUCGCUCUAAGAGAUGTT	CAUCUCUUAGAGCGAGCACTT	352	J3	1079	217	1.12	-1.45	1288	SREBF1	6720	sterol regulatory element binding transcription factor 1
NA	NA	NA	308	O18	1065	214	1.1	-1.45	1289	no annotation	NA	NA
SKI-RSI-6626	UUAGCACAGGUUUCAGCUGTT	CAGCUGAAACCUGUGCUAATT	329	I20	1147	397	1.1	-1.45	1290	NR2E3	10002	nuclear receptor subfamily 2, group E, member 3
SKI-RSI-1664	ACCAUUUCUGUAGUUGGGCTT	GCCCAACUACAGAAAUGGUTT	356	B12	928	262	1.15	-1.45	1291	MET	4233	met proto-oncogene (hepatocyte growth factor receptor)
NA	NA	NA	313	O16	1088	276	1.1	-1.45	1292	no annotation	NA	NA
SKI-RSI-14334	UGCUCUGUUAUGAAAGGCATT	UGCCUUUCAUAACAGAGCATT	354	E22	930	180	1.12	-1.45	1293	EBI3	10148	Epstein-Barr virus induced gene 3
SKI-RSI-16577	AAUCCCCGGACACAGUACCTT	GGUACUGUGUCCGGGGAUUTT	307	K5	1346	283	1.08	-1.45	1294	TM4SF5	9032	transmembrane 4 L six family member 5
NA	NA	NA	363	B12	1008	226	1.14	-1.45	1295	no annotation	NA	NA
SKI-RSI-17675	CGGGUCUCAGUCUUUAUUGTT	CAAUAAAGACUGAGACCCGTT	304	I16	973	217	1.1	-1.45	1296	PRKCQ	5588	protein kinase C, theta
SKI-RSI-7007	GUCCACAACAAUUUUCUGGTT	CCAGAAAAUUGUUGUGGACTT	363	I17	1143	199	1.1	-1.45	1297	CHUK	1147	conserved helix-loop-helix ubiquitous kinase
SKI-RSI-17176	UCAAGGAACUGACAACGCUTT	AGCGUUGUCAGUUCCUUGATT	359	N11	974	103	1.13	-1.45	1298	TTC3	7267	tetratricopeptide repeat domain 3
SKI-RSI-21059	AACUCUCUGAAGGAACUCGTT	CGAGUUCCUUCAGAGAGUUTT	354	M10	1115	197	1.1	-1.44	1299	C8B	732	complement component 8, beta polypeptide
SKI-RSI-6545	AUGGCUGAUGCUCUGGGAATT	UUCCCAGAGCAUCAGCCAUTT	322	K8	1220	220	1.08	-1.44	1300	DLGAP2	9228	discs, large (Drosophila) homolog-associated protein 2
SKI-RSI-2189	GUACCGAAUCCUGGCUUUCTT	GAAAGCCAGGAUUCGGUACTT	356	I18	1214	352	1.1	-1.44	1301	LOC389599	389599	similar to amyotrophic lateral sclerosis 2 (juvenile) chromosome region, candidate 2; ILP-interacting protein ILPIPA
SKI-RSI-3792	AAUGAGGUCAUCCAUGCCGTT	CGGCAUGGAUGACCUCAUUTT	352	A20	734	220	1.18	-1.44	1302	GOSR2	9570	golgi SNAP receptor complex member 2
SKI-RSI-14758	UUGGCCAAGGGAGAGUUCUTT	AGAACUCUCCCUUGGCCAATT	323	I9	1157	272	1.09	-1.44	1303	MINK1	50488	misshapen-like kinase 1 (zebrafish)
SKI-RSI-7302	UUGGCAUGUCCUCUACCUUTT	AAGGUAGAGGACAUGCCAATT	335	I12	1091	254	1.09	-1.44	1304	IL4R	3566	interleukin 4 receptor
NA	NA	NA	351	J3	1091	270	1.13	-1.44	1305	no annotation	NA	NA
SKI-RSI-2674	AUAAGCUGCUGCAAACUGGTT	CCAGUUUGCAGCAGCUUAUTT	303	O22	934	255	1.14	-1.44	1306	CABYR	26256	calcium binding tyrosine-(Y)-phosphorylation regulated (fibrousheathin 2)
SKI-RSI-18954	UUCUGCGUCUUCAUGGGAGTT	CUCCCAUGAAGACGCAGAATT	340	G11	1069	218	1.1	-1.44	1307	TCF1	6927	transcription factor 1, hepatic; LF-B1, hepatic nuclear factor (HNF1), albumin proximal factor
SKI-RSI-12068	AUACUCGUCGAGCUCUAAATT	UUUAGAGCUCGACGAGUAUTT	353	J3	1015	151	1.12	-1.44	1308	NPY5R	4889	neuropeptide Y receptor Y5
SKI-RSI-4752	UCCUCUGUGGUGUUUGGAGTT	CUCCAAACACCACAGAGGATT	323	J21	925	253	1.11	-1.44	1309	CCR1	1230	chemokine (C-C motif) receptor 1
SKI-RSI-6565	UGGCUUCAUGAGGCUCAUGTT	CAUGAGCCUCAUGAAGCCATT	357	K2	1108	209	1.15	-1.44	1310	PPP3R1	5534	protein phosphatase 3 (formerly 2B), regulatory subunit B, 19kDa, alpha isoform (calcineurin B, type I)
SKI-RSI-32	AGUUGGCUUCGUCUUGGAGTT	CUCCAAGACGAAGCCAACUTT	345	M4	1124	179	1.1	-1.44	1311	RIPK1	8737	receptor (TNFRSF)-interacting serine-threonine kinase 1
SKI-RSI-7555	ACCCAAGAACCAAUUCCGUTT	ACGGAAUUGGUUCUUGGGUTT	317	I16	1267	223	1.07	-1.44	1312	CYP4F3	4051	cytochrome P450, family 4, subfamily F, polypeptide 3
SKI-RSI-7373	UUGCUUGACGUUCUGCCUCTT	GAGGCAGAACGUCAAGCAATT	307	I6	1257	258	1.08	-1.44	1313	APP	351	amyloid beta (A4) precursor protein (peptidase nexin-II, Alzheimer disease)
SKI-RSI-3118	UGAAGUGGCUCUGAUGCCUTT	AGGCAUCAGAGCCACUUCATT	351	I15	996	197	1.11	-1.44	1314	COMMD5, ZNF7	NA	NA
SKI-RSI-14349	UGAAGACUGGACGCUGCUCTT	GAGCAGCGUCCAGUCUUCATT	357	G2	884	283	1.16	-1.44	1315	MDS028, TRRAP	NA	NA
SKI-RSI-20909	UUGGAGUCCAAAGUCUGUGTT	CACAGACUUUGGACUCCAATT	346	D2	975	231	1.12	-1.44	1316	CKAP2L	150468	cytoskeleton associated protein 2-like
SKI-RSI-16837	ACUGACUUGACCUCAUUUUTT	AAAAUGAGGUCAAGUCAGUTT	358	C3	934	146	1.15	-1.44	1317	WDR39	9391	WD repeat domain 39
SKI-RSI-9318	AUCCCGGGCCUUUUGAUACTT	GUAUCAAAAGGCCCGGGAUTT	313	C21	1007	260	1.11	-1.44	1318	FKBP6	8468	FK506 binding protein 6, 36kDa
SKI-RSI-20391	UUCUACUUGGGCUCCUCGGTT	CCGAGGAGCCCAAGUAGAATT	305	O16	959	224	1.12	-1.44	1319	UCHL5	51377	ubiquitin carboxyl-terminal hydrolase L5
SKI-RSI-6016	AUGGCAUCCAGCGAGAUGATT	UCAUCUCGCUGGAUGCCAUTT	332	O4	1146	191	1.1	-1.44	1320	NEURL	9148	neuralized-like (Drosophila)
SKI-RSI-16663	UUGGAGAGCUCCAUGCAAGTT	CUUGCAUGGAGCUCUCCAATT	309	I18	1140	224	1.09	-1.44	1321	ARHGEF9	23229	Cdc42 guanine nucleotide exchange factor (GEF) 9
SKI-RSI-2071	CCCUAGGGCCUAAACAAGUTT	ACUUGUUUAGGCCCUAGGGTT	303	O10	951	257	1.12	-1.44	1322	ITK	3702	IL2-inducible T-cell kinase
SKI-RSI-6195	UGCCAUCUGCUUAGCUCUCTT	GAGAGCUAAGCAGAUGGCATT	356	N21	1081	162	1.12	-1.44	1323	GPR84	53831	G protein-coupled receptor 84
SKI-RSI-2336	GGAGCUCAUGGGUUAAGCATT	UGCUUAACCCAUGAGCUCCTT	357	N23	795	140	1.17	-1.44	1324	RP6-213H19.1	51765	Mst3 and SOK1-related kinase
SKI-RSI-9410	UGUCCCAUAAAAAUAGCUGTT	CAGCUAUUUUUAUGGGACATT	320	G19	1028	269	1.1	-1.44	1325	CFTR	1080	cystic fibrosis transmembrane conductance regulator, ATP-binding cassette (sub-family C, member 7)
SKI-RSI-11326	AAAAUGUGAACAUUCGAUATT	UAUCGAAUGUUCACAUUUUTT	320	F21	1025	183	1.1	-1.44	1326	NDUFB1	4707	NADH dehydrogenase (ubiquinone) 1 beta subcomplex, 1, 7kDa
SKI-RSI-8554	UCAUUGUAAGUCACCGCCATT	UGGCGGUGACUUACAAUGATT	313	C10	1173	290	1.1	-1.44	1327	ZNF585A	199704	zinc finger protein 585A
SKI-RSI-16662	AUGGUGACGUGAUCCCAUATT	UAUGGGAUCACGUCACCAUTT	346	H5	1155	253	1.1	-1.44	1328	ARHGEF9	23229	Cdc42 guanine nucleotide exchange factor (GEF) 9
SKI-RSI-10882	UGCACCAUAAGCCGCGGCUTT	AGCCGCGGCUUAUGGUGCATT	341	D12	1030	255	1.11	-1.44	1329	RPL29	6159	ribosomal protein L29
SKI-RSI-645	CUCAUGAAGCACCUUGAUCTT	GAUCAAGGUGCUUCAUGAGTT	302	M19	952	225	1.08	-1.44	1330	TRADD	8717	TNFRSF1A-associated via death domain
NA	NA	NA	344	E20	1051	228	1.09	-1.44	1331	no annotation	NA	NA
SKI-RSI-20961	UCCAUCAGGUUCACAUAUCTT	GAUAUGUGAACCUGAUGGATT	315	D7	1199	182	1.1	-1.44	1332	PLCB1	23236	phospholipase C, beta 1 (phosphoinositide-specific)
SKI-RSI-20599	ACUAAAUUCCAAUUCAACCTT	GGUUGAAUUGGAAUUUAGUTT	355	J6	1203	219	1.09	-1.44	1333	TM9SF3	56889	transmembrane 9 superfamily member 3
SKI-RSI-11470	AGGCACACUCGAAAAAUUUTT	AAAUUUUUCGAGUGUGCCUTT	356	M11	1207	348	1.1	-1.44	1334	CYB5A	1528	cytochrome b5 type A (microsomal)
NA	NA	NA	348	O10	1323	281	1.08	-1.43	1335	no annotation	NA	NA
SKI-RSI-10898	UGUGCUUGGGACACGUAUCTT	GAUACGUGUCCCAAGCACATT	303	B24	1129	249	1.14	-1.43	1336	UCN3	114131	urocortin 3 (stresscopin)
SKI-RSI-8671	UUCCUCUCCGUACUUCUUCTT	GAAGAAGUACGGAGAGGAATT	308	K5	1270	248	1.09	-1.43	1337	ITGA9	3680	integrin, alpha 9
SKI-RSI-16751	ACGUCCAUAUGGGUGCUCUTT	AGAGCACCCAUAUGGACGUTT	343	H5	1276	294	1.1	-1.43	1338	KHDRBS1	10657	KH domain containing, RNA binding, signal transduction associated 1
SKI-RSI-2273	CGCUUUGUCCUUCAGCGUUTT	AACGCUGAAGGACAAAGCGTT	339	M8	1227	224	1.09	-1.43	1339	ROR2	4920	receptor tyrosine kinase-like orphan receptor 2
SKI-RSI-672	AAACUUCUCCCGGGGGAUCTT	GAUCCCCCGGGAGAAGUUUTT	325	G6	1021	255	1.11	-1.43	1340	TRAF2	7186	TNF receptor-associated factor 2
NA	NA	NA	332	G18	985	154	1.09	-1.43	1341	no annotation	NA	NA
SKI-RSI-1530	ACCAGGAAGCUGCCAUUGATT	UCAAUGGCAGCUUCCUGGUTT	352	H2	1011	279	1.14	-1.43	1342	ABL2	27	v-abl Abelson murine leukemia viral oncogene homolog 2 (arg, Abelson-related gene)
SKI-RSI-14897	AUCAGGAUGCAUUACAUCUTT	AGAUGUAAUGCAUCCUGAUTT	354	I12	1095	147	1.1	-1.43	1343	AP4E1	23431	adaptor-related protein complex 4, epsilon 1 subunit
SKI-RSI-17042	UCUGAAAGUGGCUCCGGAATT	UUCCGGAGCCACUUUCAGATT	304	G19	995	290	1.11	-1.43	1344	PPP1R3C	5507	protein phosphatase 1, regulatory (inhibitor) subunit 3C
SKI-RSI-7815	UUCUGCACAGUCUUCCAGCTT	GCUGGAAGACUGUGCAGAATT	351	G12	1003	178	1.12	-1.43	1345	EFNB2	1948	ephrin-B2
SKI-RSI-17564	AACCCUGGCACAAACUCCATT	UGGAGUUUGUGCCAGGGUUTT	307	H7	1204	269	1.09	-1.43	1346	POU5F1	5460	POU domain, class 5, transcription factor 1
SKI-RSI-15922	UCCCAGUGACAGGUACGAGTT	CUCGUACCUGUCACUGGGATT	307	C10	1358	271	1.08	-1.43	1347	MAFK	7975	v-maf musculoaponeurotic fibrosarcoma oncogene homolog K (avian)
SKI-RSI-15034	UACUCGAGCAACAAACUCUTT	AGAGUUUGUUGCUCGAGUATT	356	I4	1132	299	1.12	-1.43	1348	STX7	8417	syntaxin 7
SKI-RSI-17159	AGCCAACGCCAAUGACCAGTT	CUGGUCAUUGGCGUUGGCUTT	323	G19	1008	194	1.1	-1.43	1349	SLC5A2	6524	solute carrier family 5 (sodium/glucose cotransporter), member 2
SKI-RSI-12238	UUCCCCGCCUUGUUGUACATT	UGUACAACAAGGCGGGGAATT	327	E22	1014	139	1.08	-1.43	1350	GRID2	2895	glutamate receptor, ionotropic, delta 2
SKI-RSI-4676	UUUCUCCCACUCCUUGACCTT	GGUCAAGGAGUGGGAGAAATT	339	C20	930	275	1.11	-1.43	1351	APC	324	adenomatosis polyposis coli
SKI-RSI-17297	UACCUCACCAACUUUUUCUTT	AGAAAAAGUUGGUGAGGUATT	333	G12	1162	216	1.08	-1.43	1352	HNRPM	4670	heterogeneous nuclear ribonucleoprotein M
SKI-RSI-6309	UCGGGCUUUUAUCUUCUCUTT	AGAGAAGAUAAAAGCCCGATT	358	B6	1031	260	1.13	-1.42	1353	DAP3	7818	death associated protein 3
SKI-RSI-18628	UGUGGAUGUUGCGUCUCUCTT	GAGAGACGCAACAUCCACATT	345	N3	1269	245	1.09	-1.42	1354	PSMA4	5685	proteasome (prosome, macropain) subunit, alpha type, 4
SKI-RSI-14228	ACAUGCUGUAUUAAACCCUTT	AGGGUUUAAUACAGCAUGUTT	345	D9	1093	197	1.09	-1.42	1355	SDHA	6389	succinate dehydrogenase complex, subunit A, flavoprotein (Fp)
SKI-RSI-9090	AGAUAACACGGUGUUGGCATT	UGCCAACACCGUGUUAUCUTT	305	I5	991	218	1.11	-1.42	1356	DKFZp686D0972	345651	similar to RIKEN cDNA 4732495G21 gene
SKI-RSI-3671	UCACCAGCUGCGUCAUCAUTT	AUGAUGACGCAGCUGGUGATT	329	A12	769	259	1.17	-1.42	1357	AKAP8	10270	A kinase (PRKA) anchor protein 8
SKI-RSI-21069	UGCCUAUAGGUUCCUGUGCTT	GCACAGGAACCUAUAGGCATT	313	D20	1083	209	1.11	-1.42	1358	TUBA2	7278	tubulin, alpha 2
SKI-RSI-19016	AAUAGCUUCUACUUGUUGCTT	GCAACAAGUAGAAGCUAUUTT	330	J11	1119	277	1.1	-1.42	1359	CCDC91	55297	coiled-coil domain containing 91
SKI-RSI-13942	UGUAAUCGUACAGCUCCCCTT	GGGGAGCUGUACGAUUACATT	357	I6	1158	280	1.11	-1.42	1360	NUAK1	9891	NUAK family, SNF1-like kinase, 1
SKI-RSI-9354	UUUUUAAGCCUCGUCCUCGTT	CGAGGACGAGGCUUAAAAATT	342	I15	1310	259	1.08	-1.42	1361	TUBB2A	7280	tubulin, beta 2A
SKI-RSI-1282	AGUGAUGAUGUUGGGGUGCTT	GCACCCCAACAUCAUCACUTT	325	K16	1201	351	1.09	-1.42	1362	RPS6KA1, MAP3K12	NA	NA
SKI-RSI-15155	UCUUGGGGCUUCCAGGAGCTT	GCUCCUGGAAGCCCCAAGATT	355	E12	1043	216	1.09	-1.42	1363	OVOL1	5017	ovo-like 1(Drosophila)
SKI-RSI-19987	UGAUAUAUUUGCUGGGUUCTT	GAACCCAGCAAAUAUAUCATT	350	J21	1211	261	1.11	-1.42	1364	LOC344328	344328	similar to heat shock 70kD protein binding protein
SKI-RSI-11382	AAUACACCUACCUCUAAGATT	UCUUAGAGGUAGGUGUAUUTT	359	O18	1073	222	1.13	-1.42	1365	PRND	23627	prion protein 2 (dublet)
SKI-RSI-20615	AGGGAUCAUCUUCACGCCCTT	GGGCGUGAAGAUGAUCCCUTT	330	E11	992	201	1.11	-1.42	1366	C20orf4	25980	chromosome 20 open reading frame 4
SKI-RSI-10432	AGGGUUGCAGUCGUUGGUATT	UACCAACGACUGCAACCCUTT	357	H9	1131	202	1.11	-1.42	1367	JAG2	3714	jagged 2
SKI-RSI-9348	AUACUGCUUUGCUGGCGUCTT	GACGCCAGCAAAGCAGUAUTT	324	I7	1012	238	1.11	-1.42	1368	APOBEC3A	200315	apolipoprotein B mRNA editing enzyme, catalytic polypeptide-like 3A
SKI-RSI-11141	ACAUGAGGAAGAGGUAGGCTT	GCCUACCUCUUCCUCAUGUTT	306	F19	1091	167	1.11	-1.42	1369	EDG4	9170	endothelial differentiation, lysophosphatidic acid G-protein-coupled receptor, 4
SKI-RSI-18129	UUUGGUGAGCAAGUCUGAATT	UUCAGACUUGCUCACCAAATT	347	P21	938	142	1.17	-1.42	1370	KLF11	8462	Kruppel-like factor 11
SKI-RSI-16981	UCAGUCGUUCUCAUCUGGCTT	GCCAGAUGAGAACGACUGATT	304	L11	980	236	1.11	-1.42	1371	SLC2A4	6517	solute carrier family 2 (facilitated glucose transporter), member 4
SKI-RSI-10686	UUUCCCAACUCGGCCCCAUTT	AUGGGGCCGAGUUGGGAAATT	327	C18	1023	206	1.08	-1.42	1372	PARP2	10038	poly (ADP-ribose) polymerase family, member 2
SKI-RSI-4456	AGCUUCUGGCUUCAGUGUGTT	CACACUGAAGCCAGAAGCUTT	335	B15	1281	237	1.09	-1.41	1373	CD300C	10871	CD300c molecule
SKI-RSI-15049	UGCACAUGUAGCCAUCAGATT	UCUGAUGGCUACAUGUGCATT	312	G6	1093	341	1.1	-1.41	1374	ATG10	83734	ATG10 autophagy related 10 homolog (S. cerevisiae)
SKI-RSI-21745	ACCGGAUGCAUCGGACCAATT	UUGGUCCGAUGCAUCCGGUTT	353	H9	901	250	1.12	-1.41	1375	FBXW11	23291	F-box and WD-40 domain protein 11
SKI-RSI-14872	UAGCCUAUGAGGGACCCACTT	GUGGGUCCCUCAUAGGCUATT	312	N7	1106	214	1.11	-1.41	1376	DUSP3	1845	dual specificity phosphatase 3 (vaccinia virus phosphatase VH1-related)
SKI-RSI-622	AGUUCAGCUUGCUAUGUGCTT	GCACAUAGCAAGCUGAACUTT	304	I17	1045	244	1.1	-1.41	1377	TNFRSF1A	7132	tumor necrosis factor receptor superfamily, member 1A
SKI-RSI-1327	GAUUCCUGGUGUGUUGCUGTT	CAGCAACACACCAGGAAUCTT	345	C4	1165	265	1.1	-1.41	1378	HCK	3055	hemopoietic cell kinase
SKI-RSI-2092	UCCUGGUUUGAAACCGUCGTT	CGACGGUUUCAAACCAGGATT	303	A23	606	130	1.18	-1.41	1379	INSR	3643	insulin receptor
SKI-RSI-7127	AGUCCAUUCAGGGAGGUACTT	GUACCUCCCUGAAUGGACUTT	337	O8	1214	187	1.09	-1.41	1380	PSEN1	5663	presenilin 1 (Alzheimer disease 3)
SKI-RSI-3858	UUGCGAUCUGGGACUGCUUTT	AAGCAGUCCCAGAUCGCAATT	333	O11	1268	511	1.08	-1.41	1381	SLC26A3	1811	solute carrier family 26, member 3
SKI-RSI-8931	ACAGUCAGGAACGCAGAUGTT	CAUCUGCGUUCCUGACUGUTT	326	F2	1127	176	1.09	-1.41	1382	SCIN	85477	scinderin
SKI-RSI-18932	UCUUCAAUCUUUUUUGCAATT	UUGCAAAAAAGAUUGAAGATT	304	A22	726	229	1.17	-1.41	1383	IFNA8	3445	interferon, alpha 8
SKI-RSI-6994	ACUCGUUGUGUGCUUCACATT	UGUGAAGCACACAACGAGUTT	351	N9	912	203	1.14	-1.41	1384	ADAMTS1	9510	ADAM metallopeptidase with thrombospondin type 1 motif, 1
SKI-RSI-12102	ACGUUACAGUGGGGCCCGUTT	ACGGGCCCCACUGUAACGUTT	324	N7	1226	227	1.1	-1.41	1385	SCARF2	91179	scavenger receptor class F, member 2
SKI-RSI-4203	UUCAUCCAGGUACUCCAGCTT	GCUGGAGUACCUGGAUGAATT	323	M12	1083	274	1.09	-1.41	1386	NET1	10276	neuroepithelial cell transforming gene 1
NA	NA	NA	350	C6	1084	246	1.12	-1.41	1387	no annotation	NA	NA
SKI-RSI-7195	AUGUGGAGGUGCACAGGUUTT	AACCUGUGCACCUCCACAUTT	308	F22	1183	228	1.09	-1.41	1388	RHOD	29984	ras homolog gene family, member D
SKI-RSI-10994	AGGCUAUGUAGGUGAUGACTT	GUCAUCACCUACAUAGCCUTT	316	P7	1018	148	1.13	-1.41	1389	OR7A5	26659	olfactory receptor, family 7, subfamily A, member 5
SKI-RSI-123	UGAUAACAUCACUUCCUCUTT	AGAGGAAGUGAUGUUAUCATT	302	O24	977	124	1.13	-1.41	1390	RAB6A, RAB6C	NA	NA
SKI-RSI-21651	UUCCUCACCAUGUCGUCCCTT	GGGACGACAUGGUGAGGAATT	347	F8	1203	426	1.09	-1.41	1391	ATP2B3	492	ATPase, Ca++ transporting, plasma membrane 3
SKI-RSI-22046	CGUUCCUGGCCCUUUCGGCTT	GCCGAAAGGGCCAGGAACGTT	363	P5	1077	147	1.17	-1.41	1392	BCL2L1	598	BCL2-like 1
SKI-RSI-10668	AGCUUCUGGAUACAUCAAUTT	AUUGAUGUAUCCAGAAGCUTT	320	B1	920	174	1.14	-1.4	1393	NR4A3	8013	nuclear receptor subfamily 4, group A, member 3
SKI-RSI-19863	AACAUAGUCUUCUGUUACCTT	GGUAACAGAAGACUAUGUUTT	324	G22	918	272	1.12	-1.4	1394	FDFT1	2222	farnesyl-diphosphate farnesyltransferase 1
SKI-RSI-17385	UACGUUGUUGUUUGAACAATT	UUGUUCAAACAACAACGUATT	341	A6	858	275	1.17	-1.4	1395	B4GALT6	9331	UDP-Gal:betaGlcNAc beta 1,4- galactosyltransferase, polypeptide 6
SKI-RSI-17800	UUCUCUUGCAGCUCGUGCATT	UGCACGAGCUGCAAGAGAATT	342	M6	1286	352	1.1	-1.4	1396	APOA1, LOC440837	NA	NA
SKI-RSI-6365	UUGGACUUCUCCUUCAGCUTT	AGCUGAAGGAGAAGUCCAATT	352	M22	1093	261	1.12	-1.4	1397	IFT57	55081	intraflagellar transport 57 homolog (Chlamydomonas)
SKI-RSI-4839	UUUGGCUUUCAGCGCUCAGTT	CUGAGCGCUGAAAGCCAAATT	313	E4	1276	212	1.09	-1.4	1398	STIL	6491	SCL/TAL1 interrupting locus
SKI-RSI-3207	GUUAGUGUCUUCGGGUGAUTT	AUCACCCGAAGACACUAACTT	324	J7	1222	192	1.1	-1.4	1399	LGALS8	3964	lectin, galactoside-binding, soluble, 8 (galectin 8)
SKI-RSI-19813	AUUUGGACCACUCUGGGCUTT	AGCCCAGAGUGGUCCAAAUTT	318	E9	1083	212	1.09	-1.4	1400	CKAP5	9793	cytoskeleton associated protein 5
SKI-RSI-1163	CGCACAAUUUUGGCCUUCCTT	GGAAGGCCAAAAUUGUGCGTT	323	C21	1185	240	1.1	-1.4	1401	RPS6KB2	6199	ribosomal protein S6 kinase, 70kDa, polypeptide 2
SKI-RSI-21930	UUCCUGCAGGACCUUUUGGTT	CCAAAAGGUCCUGCAGGAATT	344	I16	1377	239	1.06	-1.4	1402	PTK9	5756	PTK9 protein tyrosine kinase 9
NA	NA	NA	315	E22	1057	192	1.1	-1.4	1403	no annotation	NA	NA
SKI-RSI-4046	AUGUUGCAAAGAGGGCACCTT	GGUGCCCUCUUUGCAACAUTT	350	C17	1001	273	1.13	-1.4	1404	TFAP4	7023	transcription factor AP-4 (activating enhancer binding protein 4)
SKI-RSI-20771	UUGCUCUACAUUGUCUUCCTT	GGAAGACAAUGUAGAGCAATT	312	E12	921	161	1.11	-1.4	1405	KIAA0256	9728	KIAA0256 gene product
SKI-RSI-979	ACUAUCAAGGAAGCCAGGGTT	CCCUGGCUUCCUUGAUAGUTT	311	B3	1079	200	1.12	-1.4	1406	FGR	2268	Gardner-Rasheed feline sarcoma viral (v-fgr) oncogene homolog
SKI-RSI-19145	AUGUCCAGGUUGUCCGUCGTT	CGACGGACAACCUGGACAUTT	345	K2	1176	220	1.1	-1.4	1407	ATBF1	463	AT-binding transcription factor 1
SKI-RSI-18040	AAACUCGGUGGCUGUGUCUTT	AGACACAGCCACCGAGUUUTT	360	N6	1004	218	1.13	-1.4	1408	SLC25A20	788	solute carrier family 25 (carnitine/acylcarnitine translocase), member 20
SKI-RSI-15399	ACAAGAUGGGCCACAUCCATT	UGGAUGUGGCCCAUCUUGUTT	321	I15	1238	262	1.07	-1.4	1409	PHF1	5252	PHD finger protein 1
SKI-RSI-3112	AUCUGCACGUGUGUGAGUGTT	CACUCACACACGUGCAGAUTT	320	D6	993	158	1.11	-1.4	1410	FGFRL1	53834	fibroblast growth factor receptor-like 1
SKI-RSI-7938	AGCACACAUCAGGCAGAGATT	UCUCUGCCUGAUGUGUGCUTT	357	E2	991	232	1.15	-1.4	1411	IL1F6	27179	interleukin 1 family, member 6 (epsilon)
SKI-RSI-3704	UGGAAGGUGGCGCAUUUGUTT	ACAAAUGCGCCACCUUCCATT	318	C9	939	221	1.12	-1.4	1412	TAF1	6872	TAF1 RNA polymerase II, TATA box binding protein (TBP)-associated factor, 250kDa
SKI-RSI-12451	UCCGCUCGCUUUAAAUCGCTT	GCGAUUUAAAGCGAGCGGATT	336	F11	1160	181	1.08	-1.4	1413	HK1	3098	hexokinase 1
SKI-RSI-281	AGAGCUGCUUUACAUUGUATT	UACAAUGUAAAGCAGCUCUTT	347	O8	1216	281	1.1	-1.4	1414	RAB6A, RAB6C	NA	NA
NA	NA	NA	313	I6	1232	236	1.09	-1.4	1415	no annotation	NA	NA
SKI-RSI-3300	AAGGUGUCGCUGCAUUGGUTT	ACCAAUGCAGCGACACCUUTT	356	L7	1113	202	1.12	-1.4	1416	MCF2	4168	MCF.2 cell line derived transforming sequence
SKI-RSI-21203	UGCUUGAUAUCUAGGUCCCTT	GGGACCUAGAUAUCAAGCATT	336	P1	1195	137	1.13	-1.4	1417	MTA3	57504	metastasis associated 1 family, member 3
SKI-RSI-15965	AUCAUGACAUAGCGACAGUTT	ACUGUCGCUAUGUCAUGAUTT	334	H23	1124	191	1.09	-1.4	1418	SPAG7	9552	sperm associated antigen 7
SKI-RSI-13666	ACAAUGCACCAGGAUCUUCTT	GAAGAUCCUGGUGCAUUGUTT	314	K16	1176	209	1.09	-1.4	1419	DUSP26	78986	dual specificity phosphatase 26 (putative)
SKI-RSI-19049	ACCAAAUUCAGCUUUGAUGTT	CAUCAAAGCUGAAUUUGGUTT	309	L5	1035	270	1.11	-1.4	1420	ZBTB1	22890	zinc finger and BTB domain containing 1
SKI-RSI-6505	UCUGCACCAAUCGUUGGUCTT	GACCAACGAUUGGUGCAGATT	359	J4	1215	185	1.12	-1.4	1421	PIK3C2G	5288	phosphoinositide-3-kinase, class 2, gamma polypeptide
SKI-RSI-6341	UCCGUGAAUUGCUCCUCUGTT	CAGAGGAGCAAUUCACGGATT	321	C20	815	159	1.11	-1.39	1422	ANK1	286	ankyrin 1, erythrocytic
NA	NA	NA	325	N11	1071	151	1.11	-1.39	1423	no annotation	NA	NA
SKI-RSI-17187	UUGGUUUCUUCUUCUACAUTT	AUGUAGAAGAAGAAACCAATT	304	E15	835	238	1.11	-1.39	1424	ADAM22	53616	ADAM metallopeptidase domain 22
SKI-RSI-17360	UAGGGACGUAGACCUCCGGTT	CCGGAGGUCUACGUCCCUATT	327	M11	1226	199	1.07	-1.39	1425	RHOC	389	ras homolog gene family, member C
SKI-RSI-19305	UGUCCAAGACAUCUACCAUTT	AUGGUAGAUGUCUUGGACATT	359	M11	1088	208	1.11	-1.39	1426	GYG1	2992	glycogenin 1
SKI-RSI-4197	AAGCCUGAGACAUGUGCGATT	UCGCACAUGUCUCAGGCUUTT	353	G12	884	214	1.11	-1.39	1427	ZNF295	49854	zinc finger protein 295
SKI-RSI-5468	ACAGGUCCAGUUGCACCAUTT	AUGGUGCAACUGGACCUGUTT	360	K22	1085	227	1.13	-1.39	1428	SSB	6741	Sjogren syndrome antigen B (autoantigen La)
SKI-RSI-10500	UAGGGUUACAGGGGCCCCGTT	CGGGGCCCCUGUAACCCUATT	312	C18	1039	243	1.1	-1.39	1429	TNFRSF8	943	tumor necrosis factor receptor superfamily, member 8
SKI-RSI-19625	UCACUUUCCAGGCUUGGACTT	GUCCAAGCCUGGAAAGUGATT	305	C6	1132	245	1.11	-1.39	1430	TOX	9760	thymus high mobility group box protein TOX
SKI-RSI-5786	UUCCAGGGACUCGUUCAUCTT	GAUGAACGAGUCCCUGGAATT	354	L12	974	202	1.11	-1.39	1431	RAB3D	9545	RAB3D, member RAS oncogene family
SKI-RSI-1031	CUUUCUGCCUGGGUUUUCCTT	GGAAAACCCAGGCAGAAAGTT	361	F16	1173	270	1.1	-1.39	1432	ROCK2	9475	Rho-associated, coiled-coil containing protein kinase 2
SKI-RSI-18272	UGAAAUCCUCCAAAGCUUUTT	AAAGCUUUGGAGGAUUUCATT	354	C9	947	172	1.14	-1.39	1433	RAD51C	5889	RAD51 homolog C (S. cerevisiae)
NA	NA	NA	327	J2	1172	179	1.09	-1.39	1434	no annotation	NA	NA
SKI-RSI-20947	AGCAUCACUUUCCGGCCUCTT	GAGGCCGGAAAGUGAUGCUTT	347	D4	1001	262	1.12	-1.39	1435	CYC1	1537	cytochrome c-1
SKI-RSI-10733	UAUCGACAUUGCCGGCACUTT	AGUGCCGGCAAUGUCGAUATT	320	A20	749	154	1.17	-1.39	1436	TMPRSS2	7113	transmembrane protease, serine 2
SKI-RSI-20056	AGUAAGAGUUGGAGGUUUUTT	AAAACCUCCAACUCUUACUTT	304	G20	927	225	1.11	-1.39	1437	AP1G1	164	adaptor-related protein complex 1, gamma 1 subunit
SKI-RSI-7541	UUAGGACCAGUCACUCCAGTT	CUGGAGUGACUGGUCCUAATT	329	J22	956	164	1.11	-1.39	1438	COL2A1	1280	collagen, type II, alpha 1 (primary osteoarthritis, spondyloepiphyseal dysplasia, congenital)
SKI-RSI-2037	AUCGCAGUUCAACCUCCCUTT	AGGGAGGUUGAACUGCGAUTT	304	E23	839	164	1.12	-1.39	1439	STK32B	55351	serine/threonine kinase 32B
SKI-RSI-21855	UCUUCAUGUAUCAUAGCAGTT	CUGCUAUGAUACAUGAAGATT	304	A18	934	279	1.14	-1.39	1440	FBXO33	254170	F-box protein 33
SKI-RSI-14371	UCGGUGACAAGUGUAUGUGTT	CACAUACACUUGUCACCGATT	340	I12	1199	279	1.09	-1.39	1441	SDHD	6392	succinate dehydrogenase complex, subunit D, integral membrane protein
SKI-RSI-6501	AAACAGAAGGUGCGGAGGUTT	ACCUCCGCACCUUCUGUUUTT	307	O18	1039	228	1.11	-1.39	1442	MAPK8IP3	23162	mitogen-activated protein kinase 8 interacting protein 3
SKI-RSI-9366	UUUGCCCACAUAUUCGUUATT	UAACGAAUAUGUGGGCAAATT	333	G15	1054	241	1.09	-1.38	1443	TSC1	7248	tuberous sclerosis 1
SKI-RSI-2565	AGCAAAGCUGGUCUUGGUCTT	GACCAAGACCAGCUUUGCUTT	316	M9	1082	366	1.08	-1.38	1444	NEK10	152110	NIMA (never in mitosis gene a)- related kinase 10
SKI-RSI-20557	UCAAUGAUGGAGCUGACACTT	GUGUCAGCUCCAUCAUUGATT	353	B7	1125	298	1.11	-1.38	1445	KIAA1731	85459	KIAA1731
SKI-RSI-18356	UAAUUCCUCAUCAGAAAGUTT	ACUUUCUGAUGAGGAAUUATT	334	M4	1205	250	1.09	-1.38	1446	SF3B1	23451	splicing factor 3b, subunit 1, 155kDa
SKI-RSI-20804	AAGACAUGUAUUGUCCUUGTT	CAAGGACAAUACAUGUCUUTT	350	G12	989	343	1.12	-1.38	1447	GFRA1	2674	GDNF family receptor alpha 1
SKI-RSI-6028	AUCUCUUCCUGUCACCUGCTT	GCAGGUGACAGGAAGAGAUTT	348	E12	954	151	1.1	-1.38	1448	PHOX2B	8929	paired-like homeobox 2b
SKI-RSI-8730	UGAAGUGCUGGGCAAAGAATT	UUCUUUGCCCAGCACUUCATT	312	B24	904	214	1.16	-1.38	1449	PTGS2	5743	prostaglandin-endoperoxide synthase 2 (prostaglandin G/H synthase and cyclooxygenase)
SKI-RSI-6981	AUAGAUGGUGGCAUACAUCTT	GAUGUAUGCCACCAUCUAUTT	318	I15	1328	256	1.07	-1.38	1450	LCN2	3934	lipocalin 2 (oncogene 24p3)
SKI-RSI-12159	AAGCCACAGUGCAGGUAACTT	GUUACCUGCACUGUGGCUUTT	313	J9	1072	168	1.1	-1.38	1451	WFDC12	128488	WAP four-disulfide core domain 12
SKI-RSI-19441	UCCUCUCGCCACUUGCGGATT	UCCGCAAGUGGCGAGAGGATT	355	I18	1238	269	1.08	-1.38	1452	CLTB	1212	clathrin, light polypeptide (Lcb)
SKI-RSI-13101	UCCAGCCAAGAUGGUGUGGTT	CCACACCAUCUUGGCUGGATT	355	L2	1209	274	1.12	-1.38	1453	EDG2	1902	endothelial differentiation, lysophosphatidic acid G-protein-coupled receptor, 2
SKI-RSI-14554	ACCAGGGUACGAUAAUGGUTT	ACCAUUAUCGUACCCUGGUTT	306	I16	1094	287	1.09	-1.38	1454	NPR2	4882	natriuretic peptide receptor B/guanylate cyclase B (atrionatriuretic peptide receptor B)
SKI-RSI-3797	UGAAGGUGCAGCAUGAGGGTT	CCCUCAUGCUGCACCUUCATT	307	C12	1213	237	1.09	-1.38	1455	GOSR2	9570	golgi SNAP receptor complex member 2
SKI-RSI-16150	UGGAGUUUCAGAAAUAUGATT	UCAUAUUUCUGAAACUCCATT	303	E18	1005	272	1.1	-1.38	1456	CLEC5A	23601	C-type lectin domain family 5, member A
SKI-RSI-7251	AACACCAUGGAGAUGGAGGTT	CCUCCAUCUCCAUGGUGUUTT	335	C12	1172	245	1.1	-1.38	1457	SLC35C1	55343	solute carrier family 35, member C1
NA	NA	NA	358	C9	1006	303	1.13	-1.38	1458	no annotation	NA	NA
SKI-RSI-21618	UAGGGAAUGAUGUCGAAUCTT	GAUUCGACAUCAUUCCCUATT	350	N17	1110	168	1.12	-1.38	1459	OAT	4942	ornithine aminotransferase (gyrate atrophy)
SKI-RSI-19968	UGGCAAAUCAUACACUUGCTT	GCAAGUGUAUGAUUUGCCATT	328	E4	1287	183	1.07	-1.38	1460	COX10	1352	COX10 homolog, cytochrome c oxidase assembly protein, heme A: farnesyltransferase (yeast)
SKI-RSI-9865	UCAUGUGGGAUGAGCAAGUTT	ACUUGCUCAUCCCACAUGATT	353	E11	1067	312	1.1	-1.38	1461	OR2T1	26696	olfactory receptor, family 2, subfamily T, member 1
SKI-RSI-17976	UGCUGGUUCCUGAUGCCACTT	GUGGCAUCAGGAACCAGCATT	327	O18	1256	259	1.08	-1.38	1462	KIAA0391	9692	KIAA0391
SKI-RSI-19120	ACCGACUUCACUCCAAGGATT	UCCUUGGAGUGAAGUCGGUTT	339	P24	970	214	1.18	-1.38	1463	GTF3C2	2976	general transcription factor IIIC, polypeptide 2, beta 110kDa
SKI-RSI-11490	UGAUCUGCAGUGUGGGUUUTT	AAACCCACACUGCAGAUCATT	355	F7	1080	253	1.1	-1.38	1464	POU5F1P1	5462	POU domain, class 5, transcription factor 1 pseudogene 1
SKI-RSI-214	UUGAAGAUGACAUGGGAGATT	UCUCCCAUGUCAUCUUCAATT	302	O20	873	295	1.11	-1.38	1465	RAB6A, RAB6C	NA	NA
SKI-RSI-6483	AUGAAGGCAGUGUCCUUUCTT	GAAAGGACACUGCCUUCAUTT	320	G11	1029	200	1.1	-1.38	1466	BCL2L14	79370	BCL2-like 14 (apoptosis facilitator)
SKI-RSI-3432	UUCUCAGGAAAGGGCAGUCTT	GACUGCCCUUUCCUGAGAATT	328	G23	1119	206	1.08	-1.38	1467	CXorf12	8269	chromosome X open reading frame 12
SKI-RSI-17320	UCCUUGGUCAUCUGCACGCTT	GCGUGCAGAUGACCAAGGATT	304	G22	768	254	1.12	-1.38	1468	PFKL	5211	phosphofructokinase, liver
SKI-RSI-7115	UUCCUUGAUGGGGCAGUCUTT	AGACUGCCCCAUCAAGGAATT	318	M20	973	199	1.11	-1.37	1469	PTPN1	5770	protein tyrosine phosphatase, non-receptor type 1
SKI-RSI-17942	UGUACAGUUUGGCGGCCUCTT	GAGGCCGCCAAACUGUACATT	345	I5	1322	285	1.07	-1.37	1470	IFT122	55764	intraflagellar transport 122 homolog (Chlamydomonas)
SKI-RSI-9026	UCAAAAGGGAUCUCCCAGGTT	CCUGGGAGAUCCCUUUUGATT	312	A21	847	245	1.16	-1.37	1471	ITGAL	3683	integrin, alpha L (antigen CD11A (p180), lymphocyte function-associated antigen 1; alpha polypeptide)
NA	NA	NA	322	J9	1215	203	1.08	-1.37	1472	no annotation	NA	NA
SKI-RSI-19401	AUCAGAUUUGUGAUUUCAGTT	CUGAAAUCACAAAUCUGAUTT	350	H2	979	223	1.15	-1.37	1473	CPM	1368	carboxypeptidase M
SKI-RSI-12419	AGUCAAAUAUGUGGGCCUUTT	AAGGCCCACAUAUUUGACUTT	320	J9	1195	240	1.1	-1.37	1474	DNAI1	27019	dynein, axonemal, intermediate polypeptide 1
SKI-RSI-7725	AGAGAAGAAAGGCACUGCATT	UGCAGUGCCUUUCUUCUCUTT	343	C16	906	275	1.12	-1.37	1475	CXCL9	4283	chemokine (C-X-C motif) ligand 9
SKI-RSI-17363	AAUUAGUCCUUAAGGCACATT	UGUGCCUUAAGGACUAAUUTT	319	K22	1143	211	1.1	-1.37	1476	RHOG	391	ras homolog gene family, member G (rho G)
SKI-RSI-7652	AGAGAGGUCAUAAUCGCUGTT	CAGCGAUUAUGACCUCUCUTT	315	O19	982	152	1.12	-1.37	1477	PDE4D	5144	phosphodiesterase 4D, cAMP-specific (phosphodiesterase E3 dunce homolog, Drosophila)
SKI-RSI-20258	AGCAGAAGGUUUACUAGAUTT	AUCUAGUAAACCUUCUGCUTT	318	K18	1261	277	1.08	-1.37	1478	ZNF438	220929	zinc finger protein 438
SKI-RSI-20727	AAUUUCUCCAUUUAGUUUCTT	GAAACUAAAUGGAGAAAUUTT	351	C7	1107	372	1.13	-1.37	1479	KIAA1505	57639	KIAA1505 protein
SKI-RSI-5510	AAGUCUAGCUGGUUUCGGCTT	GCCGAAACCAGCUAGACUUTT	353	J11	1061	239	1.1	-1.37	1480	PCNA	5111	proliferating cell nuclear antigen
SKI-RSI-6329	UAGUGAUCUCCUCACUCUUTT	AAGAGUGAGGAGAUCACUATT	328	N2	1398	246	1.08	-1.37	1481	PEA15	8682	phosphoprotein enriched in astrocytes 15
SKI-RSI-18021	ACAACUGAUAAGGCUUCCUTT	AGGAAGCCUUAUCAGUUGUTT	351	O10	998	190	1.14	-1.37	1482	ERG	2078	v-ets erythroblastosis virus E26 oncogene like (avian)
SKI-RSI-18138	AACCGGUCAGAGAGGAGGATT	UCCUCCUCUCUGACCGGUUTT	343	H12	967	220	1.11	-1.37	1483	FIBP	9158	fibroblast growth factor (acidic) intracellular binding protein
SKI-RSI-18617	UUGUCUUUCAGUCGCUGAGTT	CUCAGCGACUGAAAGACAATT	353	I4	1255	311	1.1	-1.37	1484	CALCOCO1	57658	calcium binding and coiled-coil domain 1
SKI-RSI-21605	AGCAUCUGUUUACUGGCAGTT	CUGCCAGUAAACAGAUGCUTT	340	D4	1093	229	1.12	-1.37	1485	DDX20	11218	DEAD (Asp-Glu-Ala-Asp) box polypeptide 20
SKI-RSI-21278	UGAUGUUGGUGCCGCUGGGTT	CCCAGCGGCACCAACAUCATT	347	B24	967	224	1.16	-1.37	1486	ADAM11	4185	ADAM metallopeptidase domain 11
SKI-RSI-6330	UGCUCCAUGGGGUUUGAUCTT	GAUCAAACCCCAUGGAGCATT	305	O23	904	194	1.16	-1.37	1487	PEA15	8682	phosphoprotein enriched in astrocytes 15
SKI-RSI-8107	AGUCUCUCCAGGUAAGAACTT	GUUCUUACCUGGAGAGACUTT	318	F16	802	168	1.11	-1.37	1488	EFNA4	1945	ephrin-A4
SKI-RSI-18107	UUUAUUUGCUAAGGUCUUGTT	CAAGACCUUAGCAAAUAAATT	303	B4	969	380	1.13	-1.37	1489	SLC26A5	375611	solute carrier family 26, member 5 (prestin)
SKI-RSI-19273	UCAUUCCGCACGUUCUUGGTT	CCAAGAACGUGCGGAAUGATT	324	A7	737	150	1.18	-1.37	1490	WDR74	54663	WD repeat domain 74
SKI-RSI-5639	AACCCAGUCAUGAUCUGCCTT	GGCAGAUCAUGACUGGGUUTT	322	K15	1153	131	1.08	-1.37	1491	RNF6	6049	ring finger protein (C3H2C3 type) 6
SKI-RSI-11025	AAGCAGAAGUAGAGCGAGUTT	ACUCGCUCUACUUCUGCUUTT	351	K17	1053	244	1.12	-1.36	1492	KCNK12	56660	potassium channel, subfamily K, member 12
SKI-RSI-3032	UGUCCACACUGAUCUCGUCTT	GACGAGAUCAGUGUGGACATT	351	N11	1038	165	1.12	-1.36	1493	PPP2R2D	55844	protein phosphatase 2, regulatory subunit B, delta isoform
SKI-RSI-5478	UGUCACCGCGUAAUCUUGCTT	GCAAGAUUACGCGGUGACATT	318	L2	764	197	1.16	-1.36	1494	BAI2	576	brain-specific angiogenesis inhibitor 2
SKI-RSI-4144	ACCAGUGAGUUCCAACGCUTT	AGCGUUGGAACUCACUGGUTT	343	N7	1256	195	1.11	-1.36	1495	NCL	4691	nucleolin
SKI-RSI-1672	AAGCAAGUGGAGGUCAUGGTT	CCAUGACCUCCACUUGCUUTT	349	E19	1381	272	1.08	-1.36	1496	CAMKK2	10645	calcium/calmodulin-dependent protein kinase kinase 2, beta
SKI-RSI-13130	UUUACUCAUGAUUGUAUACTT	GUAUACAAUCAUGAGUAAATT	354	H12	1141	273	1.1	-1.36	1497	IFNAR2	3455	interferon (alpha, beta and omega) receptor 2
SKI-RSI-19097	UGGACGAUCUGAUCCAUCATT	UGAUGGAUCAGAUCGUCCATT	335	O16	886	224	1.12	-1.36	1498	RENBP, LOC442470	NA	NA
SKI-RSI-17605	ACAUAGACCUCGCGCCGCGTT	CGCGGCGCGAGGUCUAUGUTT	347	M17	1181	344	1.09	-1.36	1499	SFRS15	57466	splicing factor, arginine/serine-rich 15
SKI-RSI-18897	ACUGCAUUUGCCUUGUAGUTT	ACUACAAGGCAAAUGCAGUTT	303	O21	984	219	1.13	-1.36	1500	EIF3S6	3646	eukaryotic translation initiation factor 3, subunit 6 48kDa
SKI-RSI-627	ACCCAUUUCCUUUCGGCAUTT	AUGCCGAAAGGAAAUGGGUTT	302	O12	786	184	1.09	-1.36	1501	TNFRSF1A	7132	tumor necrosis factor receptor superfamily, member 1A
SKI-RSI-13621	AUCAGCUAAAUCUGAGGGATT	UCCCUCAGAUUUAGCUGAUTT	321	K16	1196	280	1.08	-1.36	1502	VAMP2	6844	vesicle-associated membrane protein 2 (synaptobrevin 2)
SKI-RSI-21405	UUUCUGAGUUUGCCCGUACTT	GUACGGGCAAACUCAGAAATT	363	L6	1192	202	1.11	-1.36	1503	BCKDHB	594	branched chain keto acid dehydrogenase E1, beta polypeptide (maple syrup urine disease)
SKI-RSI-15127	AUACAGCGGGACCUCUUCCTT	GGAAGAGGUCCCGCUGUAUTT	336	C4	1302	219	1.09	-1.36	1504	SIT1	27240	signaling threshold regulating transmembrane adaptor 1
SKI-RSI-11568	AGAGCGAGACUAUAAUUCUTT	AGAAUUAUAGUCUCGCUCUTT	321	K4	1326	237	1.09	-1.36	1505	MTNR1A	4543	melatonin receptor 1A
SKI-RSI-20324	AUUUCUGAGUAAAUUAGAGTT	CUCUAAUUUACUCAGAAAUTT	339	E12	1148	227	1.08	-1.36	1506	SQLE	6713	squalene epoxidase
SKI-RSI-9327	UCCACUUGCAGUGUGUUAUTT	AUAACACACUGCAAGUGGATT	310	C4	1220	218	1.1	-1.36	1507	TGFB1	7040	transforming growth factor, beta 1 (Camurati-Engelmann disease)
SKI-RSI-20667	UUUCUGGGAGAAGGUCCUGTT	CAGGACCUUCUCCCAGAAATT	312	K22	1070	308	1.11	-1.35	1508	TMTC2	160335	transmembrane and tetratricopeptide repeat containing 2
SKI-RSI-13588	UUGAGAGCUUCGCUUGCACTT	GUGCAAGCGAAGCUCUCAATT	320	E18	1049	206	1.1	-1.35	1509	RP11-145H9.1	340156	hypothetical protein LOC340156
SKI-RSI-13603	AAGGUAAAAGAGACGCCACTT	GUGGCGUCUCUUUUACCUUTT	345	C16	1116	317	1.09	-1.35	1510	PPP1CA	5499	protein phosphatase 1, catalytic subunit, alpha isoform
SKI-RSI-8933	ACAUUAGCUGCUUUCCGUCTT	GACGGAAAGCAGCUAAUGUTT	308	C11	1072	263	1.1	-1.35	1511	TFAP2D	83741	transcription factor AP-2 delta (activating enhancer binding protein 2 delta)
SKI-RSI-10151	AGUGAGGGUUGGAGCUGAUTT	AUCAGCUCCAACCCUCACUTT	359	I15	1101	298	1.11	-1.35	1512	PCDHB6	56130	protocadherin beta 6
SKI-RSI-9056	UUGCCGGUCAAACUCUGUCTT	GACAGAGUUUGACCGGCAATT	318	J8	1267	308	1.08	-1.35	1513	SH3GLB2	56904	SH3-domain GRB2-like endophilin B2
SKI-RSI-5691	UUCAAUGGGACAACUGUGCTT	GCACAGUUGUCCCAUUGAATT	352	P21	979	160	1.17	-1.35	1514	TGIF2	60436	TGFB-induced factor 2 (TALE family homeobox)
SKI-RSI-4302	AUCCUGACACUGCUCGCAGTT	CUGCGAGCAGUGUCAGGAUTT	347	P1	646	138	1.21	-1.35	1515	LAMB2	3913	laminin, beta 2 (laminin S)
SKI-RSI-16073	AGAAGCAGAGUUCAGUGCCTT	GGCACUGAACUCUGCUUCUTT	309	L3	1290	177	1.1	-1.35	1516	PLS3	5358	plastin 3 (T isoform)
SKI-RSI-13594	ACCUUUAGCACAGCCAGCATT	UGCUGGCUGUGCUAAAGGUTT	350	G9	1063	239	1.11	-1.35	1517	PKN3	29941	protein kinase N3
SKI-RSI-9653	UACAUGGAUCCAUCUGUUCTT	GAACAGAUGGAUCCAUGUATT	347	O21	1041	153	1.12	-1.35	1518	NCOA1	8648	nuclear receptor coactivator 1
NA	NA	NA	317	M22	1239	285	1.09	-1.35	1519	no annotation	NA	NA
SKI-RSI-1180	CGUAAGUCCUUACUGUUGGTT	CCAACAGUAAGGACUUACGTT	307	M8	1272	293	1.09	-1.35	1520	MAPK8	5599	mitogen-activated protein kinase 8
SKI-RSI-1116	AAGUACAGCGGUGUCACCUTT	AGGUGACACCGCUGUACUUTT	325	E15	1025	234	1.11	-1.35	1521	TIE1	7075	tyrosine kinase with immunoglobulin-like and EGF-like domains 1
SKI-RSI-6827	UCUCGAUCAUGCCCAGUUGTT	CAACUGGGCAUGAUCGAGATT	318	M18	1005	244	1.1	-1.35	1522	NR1H3	10062	nuclear receptor subfamily 1, group H, member 3
SKI-RSI-9140	UCAGAAGGUUUGCUAUCGCTT	GCGAUAGCAAACCUUCUGATT	321	E16	894	192	1.1	-1.35	1523	SLC4A4	8671	solute carrier family 4, sodium bicarbonate cotransporter, member 4
SKI-RSI-35	UGAAGACUGCACGUGGUUCTT	GAACCACGUGCAGUCUUCATT	331	H22	1170	350	1.1	-1.35	1524	RIPK1	8737	receptor (TNFRSF)-interacting serine-threonine kinase 1
SKI-RSI-19730	AGGCCUCUGGAUUGGUCAGTT	CUGACCAAUCCAGAGGCCUTT	320	G12	1163	200	1.09	-1.35	1525	ENTPD2	954	ectonucleoside triphosphate diphosphohydrolase 2
SKI-RSI-18963	UUACUAUUGUUUUUAAGGUTT	ACCUUAAAAACAAUAGUAATT	304	E2	1093	234	1.12	-1.35	1526	CKAP2	26586	cytoskeleton associated protein 2
SKI-RSI-2816	AAUGAAGUCCGUCAGGGCUTT	AGCCCUGACGGACUUCAUUTT	331	H15	1042	209	1.1	-1.35	1527	TAZ	6901	tafazzin (cardiomyopathy, dilated 3A (X-linked); endocardial fibroelastosis 2; Barth syndrome)
SKI-RSI-3532	AGUGUGAGUUCUCUGGUGCTT	GCACCAGAGAACUCACACUTT	325	E3	1218	214	1.11	-1.35	1528	ZNF416, ZNF135, ZNF436	NA	NA
SKI-RSI-8484	UUCACGUCUGUGUUUGGGATT	UCCCAAACACAGACGUGAATT	346	G1	867	176	1.16	-1.35	1529	LOC90342	90342	similar to fer-1 like protein 3
NA	NA	NA	361	O2	1129	214	1.15	-1.35	1530	no annotation	NA	NA
SKI-RSI-11606	UAUCAGCUGAAACAUCCGUTT	ACGGAUGUUUCAGCUGAUATT	318	J17	1242	254	1.08	-1.35	1531	GPC6	10082	glypican 6
SKI-RSI-2357	GUUCAGUCCCAGAAACCCUTT	AGGGUUUCUGGGACUGAACTT	303	M15	891	202	1.11	-1.35	1532	SNF1LK	150094	SNF1-like kinase
SKI-RSI-13693	UCAUAGACGUCGGGAACUATT	UAGUUCCCGACGUCUAUGATT	308	A11	978	377	1.14	-1.35	1533	DUSP14	11072	dual specificity phosphatase 14
SKI-RSI-12782	UGGGUCCCUUGAACCCUGGTT	CCAGGGUUCAAGGGACCCATT	350	E18	934	253	1.12	-1.35	1534	COL9A3	1299	collagen, type IX, alpha 3
SKI-RSI-3846	UGUGUUUCAGGACCCUUCCTT	GGAAGGGUCCUGAAACACATT	332	A18	1177	257	1.12	-1.35	1535	EXTL3	2137	exostoses (multiple)-like 3
SKI-RSI-2532	UCAUAUUUGCCCUGGUCGGTT	CCGACCAGGGCAAAUAUGATT	353	I17	987	170	1.1	-1.35	1536	PTPRS	5802	protein tyrosine phosphatase, receptor type, S
SKI-RSI-4341	ACCACCAGACCUCUGUUUGTT	CAAACAGAGGUCUGGUGGUTT	341	I18	1277	302	1.08	-1.35	1537	MLL	4297	myeloid/lymphoid or mixed-lineage leukemia (trithorax homolog, Drosophila)
SKI-RSI-10142	UGGCCAACUGUUUGCGUGGTT	CCACGCAAACAGUUGGCCATT	303	P2	715	167	1.2	-1.35	1538	HIST1H3A	8350	histone 1, H3a
SKI-RSI-6277	UGGAAAAUCGCCUGGGACATT	UGUCCCAGGCGAUUUUCCATT	309	K15	1296	294	1.07	-1.35	1539	POP1	10940	processing of precursor 1, ribonuclease P/MRP subunit (S. cerevisiae)
SKI-RSI-19260	UAGUUCUCAGGGCACUCGATT	UCGAGUGCCCUGAGAACUATT	307	O16	1129	210	1.09	-1.35	1540	FBLN1	2192	fibulin 1
SKI-RSI-15216	UGGACCGAGAAAGUGCACGTT	CGUGCACUUUCUCGGUCCATT	345	I15	1306	342	1.06	-1.34	1541	VHL	7428	von Hippel-Lindau tumor suppressor
NA	NA	NA	330	I10	1201	271	1.09	-1.34	1542	no annotation	NA	NA
SKI-RSI-9874	UGGUUCCAGCUUCCCCUGGTT	CCAGGGGAAGCUGGAACCATT	306	H20	936	271	1.11	-1.34	1543	GPR35	2859	G protein-coupled receptor 35
SKI-RSI-14522	AGUCAUGAGACCGGCUGCATT	UGCAGCCGGUCUCAUGACUTT	357	J3	1054	229	1.13	-1.34	1544	TXK	7294	TXK tyrosine kinase
SKI-RSI-10505	UUGAAUUGGCAGGCACGUUTT	AACGUGCCUGCCAAUUCAATT	345	D22	980	262	1.1	-1.34	1545	ATP1B2	482	ATPase, Na+/K+ transporting, beta 2 polypeptide
SKI-RSI-2917	CUCCUGUGGCCUGUCUUAUTT	AUAAGACAGGCCACAGGAGTT	339	O3	1133	220	1.12	-1.34	1546	NOTCH4	4855	Notch homolog 4 (Drosophila)
SKI-RSI-12741	UGCAUAGACCAUGCAGAAGTT	CUUCUGCAUGGUCUAUGCATT	321	C4	1063	204	1.1	-1.34	1547	KCNK7	10089	potassium channel, subfamily K, member 7
SKI-RSI-15891	ACAGCAUCCAUGUAGGGCATT	UGCCCUACAUGGAUGCUGUTT	358	O5	1020	137	1.15	-1.34	1548	CYP2E1	1571	cytochrome P450, family 2, subfamily E, polypeptide 1
SKI-RSI-3720	AAGGAUCAUCCUCUACGGGTT	CCCGUAGAGGAUGAUCCUUTT	359	G24	405	144	1.2	-1.34	1549	PTPRK	5796	protein tyrosine phosphatase, receptor type, K
SKI-RSI-11008	ACAUCUGCUGCCACUCUGCTT	GCAGAGUGGCAGCAGAUGUTT	322	A22	881	166	1.14	-1.34	1550	C21orf57	54059	chromosome 21 open reading frame 57
SKI-RSI-19069	ACCUGCGCCUCAAACCACGTT	CGUGGUUUGAGGCGCAGGUTT	311	G19	823	179	1.12	-1.34	1551	UHRF1	29128	ubiquitin-like, containing PHD and RING finger domains, 1
SKI-RSI-4141	UUUCCACAGCGCACCUUGATT	UCAAGGUGCGCUGUGGAAATT	345	H2	1111	225	1.1	-1.34	1552	NRF1	4899	nuclear respiratory factor 1
SKI-RSI-10951	UCCAGACUCAGGAUCGGAUTT	AUCCGAUCCUGAGUCUGGATT	350	C12	899	179	1.15	-1.34	1553	SCARF1	8578	scavenger receptor class F, member 1
SKI-RSI-15385	UGUCAAUUUUUCCAUAAAGTT	CUUUAUGGAAAAAUUGACATT	337	F15	1255	218	1.08	-1.34	1554	USF2	7392	upstream transcription factor 2, c-fos interacting
SKI-RSI-10027	AUAUUGGGUGACAGGCGACTT	GUCGCCUGUCACCCAAUAUTT	350	G3	1084	269	1.13	-1.34	1555	ATP5G3	518	ATP synthase, H+ transporting, mitochondrial F0 complex, subunit C3 (subunit 9)
SKI-RSI-2976	CAUGGCAGUGCAGAGCUUUTT	AAAGCUCUGCACUGCCAUGTT	357	I18	1262	237	1.1	-1.34	1556	GAS1	2619	growth arrest-specific 1
SKI-RSI-3296	UAGAGAUUACCCUCCACCCTT	GGGUGGAGGGUAAUCUCUATT	337	K23	1255	241	1.08	-1.34	1557	MTAP	4507	methylthioadenosine phosphorylase
SKI-RSI-8130	UCAAUUCCACGUCUCCUAGTT	CUAGGAGACGUGGAAUUGATT	340	O16	1235	257	1.09	-1.34	1558	SAP30	8819	Sin3A-associated protein, 30kDa
SKI-RSI-19802	AGCAUGAGAUUCUUCAUGUTT	ACAUGAAGAAUCUCAUGCUTT	324	F7	1062	221	1.11	-1.34	1559	COLQ	8292	collagen-like tail subunit (single strand of homotrimer) of asymmetric acetylcholinesterase
SKI-RSI-17911	ACUGACACGGCAUUUCCCATT	UGGGAAAUGCCGUGUCAGUTT	347	N5	1291	230	1.11	-1.34	1560	MTO1	25821	mitochondrial translation optimization 1 homolog (S. cerevisiae)
SKI-RSI-210	UCAAUCAUAUCUUCUCUGCTT	GCAGAGAAGAUAUGAUUGATT	360	H3	1159	292	1.13	-1.34	1561	RAB6A	5870	RAB6A, member RAS oncogene family
SKI-RSI-19897	AUCCUCAUCCUUCAGGGACTT	GUCCCUGAAGGAUGAGGAUTT	307	A16	1028	246	1.13	-1.34	1562	GPSN2	9524	glycoprotein, synaptic 2
SKI-RSI-11837	UCCACUGGGUACUCCCCAATT	UUGGGGAGUACCCAGUGGATT	324	M21	1147	268	1.1	-1.34	1563	RNF144	9781	ring finger protein 144
SKI-RSI-6987	UCCCUGGGCAAUUCUGUCUTT	AGACAGAAUUGCCCAGGGATT	359	M5	983	221	1.14	-1.34	1564	SPARCL1	8404	SPARC-like 1 (mast9, hevin)
SKI-RSI-5339	ACAGGAUUGGUCACACCCATT	UGGGUGUGACCAAUCCUGUTT	353	B2	810	242	1.17	-1.34	1565	SCP2	6342	sterol carrier protein 2
SKI-RSI-11029	UGUACUUCCCCGACUUUCUTT	AGAAAGUCGGGGAAGUACATT	331	K16	1134	252	1.1	-1.33	1566	TACSTD2	4070	tumor-associated calcium signal transducer 2
SKI-RSI-8101	AAUCUUCCUUUGGCUGUACTT	GUACAGCCAAAGGAAGAUUTT	321	I12	1153	195	1.08	-1.33	1567	CCL21	6366	chemokine (C-C motif) ligand 21
SKI-RSI-3027	AUACACGCUGUGAGCUCCCTT	GGGAGCUCACAGCGUGUAUTT	325	A3	729	130	1.19	-1.33	1568	MITF	4286	microphthalmia-associated transcription factor
SKI-RSI-17006	UAAUUCACACCGCGGUUGATT	UCAACCGCGGUGUGAAUUATT	306	E18	1155	238	1.1	-1.33	1569	DHPS	1725	deoxyhypusine synthase
SKI-RSI-3105	GCUCAGGGGAUUGGAGUUUTT	AAACUCCAAUCCCCUGAGCTT	353	J6	1035	230	1.11	-1.33	1570	HPS1	3257	Hermansky-Pudlak syndrome 1
SKI-RSI-4736	UCGACAUGUUCUCUGGCACTT	GUGCCAGAGAACAUGUCGATT	312	H8	952	130	1.11	-1.33	1571	MYOT	9499	myotilin
SKI-RSI-21729	UCUUAAUUCCUUGAUAGCGTT	CGCUAUCAAGGAAUUAAGATT	363	G2	743	179	1.18	-1.33	1572	EGFR	1956	epidermal growth factor receptor (erythroblastic leukemia viral (v-erb-b) oncogene homolog, avian)
SKI-RSI-8176	AGCAGUAAGCCGAGAAGACTT	GUCUUCUCGGCUUACUGCUTT	323	N15	1157	252	1.09	-1.33	1573	CNTN1	1272	contactin 1
SKI-RSI-6124	ACCAUCUGACAGAGCUCCUTT	AGGAGCUCUGUCAGAUGGUTT	339	N10	1184	229	1.09	-1.33	1574	TADA2L	6871	transcriptional adaptor 2 (ADA2 homolog, yeast)-like
NA	NA	NA	303	I11	1083	255	1.1	-1.33	1575	no annotation	NA	NA
SKI-RSI-20663	AGCUGAGCUACAUCACGUGTT	CACGUGAUGUAGCUCAGCUTT	356	J21	1061	224	1.12	-1.33	1576	FAM82B	51115	family with sequence similarity 82, member B
SKI-RSI-18856	UAAAAGGCCUCCGGGAGCGTT	CGCUCCCGGAGGCCUUUUATT	314	O10	1192	224	1.11	-1.33	1577	NPAS1	4861	neuronal PAS domain protein 1
SKI-RSI-14735	ACAAUGUUCCAUGCCAAGUTT	ACUUGGCAUGGAACAUUGUTT	363	A16	855	122	1.17	-1.33	1578	RPS6KB1	6198	ribosomal protein S6 kinase, 70kDa, polypeptide 1
SKI-RSI-13228	AGGCAUUGGUGACAGUCCUTT	AGGACUGUCACCAAUGCCUTT	345	F3	1170	265	1.09	-1.33	1579	CCKBR	887	cholecystokinin B receptor
SKI-RSI-7128	UGGAUACUCUCCUUUGAGCTT	GCUCAAAGGAGAGUAUCCATT	306	K12	972	238	1.1	-1.33	1580	PSEN1	5663	presenilin 1 (Alzheimer disease 3)
SKI-RSI-10042	AGCAUGUACUUCCUGAGAGTT	CUCUCAGGAAGUACAUGCUTT	339	F6	1067	241	1.09	-1.33	1581	EXT1	2131	exostoses (multiple) 1
SKI-RSI-104	UCAAGAACGCUGACUUGCCTT	GGCAAGUCAGCGUUCUUGATT	302	E21	1051	205	1.08	-1.33	1582	PSCD3	9265	pleckstrin homology, Sec7 and coiled-coil domains 3
SKI-RSI-9961	UCCUUGUCUGAAGCCUCCUTT	AGGAGGCUUCAGACAAGGATT	328	L21	1171	172	1.08	-1.33	1583	OR3A2	4995	olfactory receptor, family 3, subfamily A, member 2
SKI-RSI-14843	AGAUCUGGGGUUGGGCGGGTT	CCCGCCCAACCCCAGAUCUTT	301	A17	661	203	1.14	-1.33	1584	HOXA5	3202	homeobox A5
SKI-RSI-13117	ACAUUCGAUAGCGGAACUCTT	GAGUUCCGCUAUCGAAUGUTT	352	E10	1065	161	1.11	-1.33	1585	PTGFRN	5738	prostaglandin F2 receptor negative regulator
SKI-RSI-20901	UGUUAUUGCUGUACAUUUGTT	CAAAUGUACAGCAAUAACATT	338	N7	1324	245	1.09	-1.33	1586	FNTA	2339	farnesyltransferase, CAAX box, alpha
SKI-RSI-4650	ACUCUUCCGUGCUAAAUCUTT	AGAUUUAGCACGGAAGAGUTT	352	C21	1002	323	1.12	-1.33	1587	ATG4C	84938	ATG4 autophagy related 4 homolog C (S. cerevisiae)
SKI-RSI-4331	ACUUCUGGUGUCCAGUUCCTT	GGAACUGGACACCAGAAGUTT	342	K16	1175	317	1.09	-1.33	1588	MADD	8567	MAP-kinase activating death domain
SKI-RSI-501	AGGUUCCUUUGUGGCACUUTT	AAGUGCCACAAAGGAACCUTT	324	E3	1140	220	1.11	-1.33	1589	TNFRSF1A	7132	tumor necrosis factor receptor superfamily, member 1A
SKI-RSI-10676	UUCCUUCCGAGUCAGGCAGTT	CUGCCUGACUCGGAAGGAATT	336	C3	1334	230	1.09	-1.33	1590	GGA3	23163	golgi associated, gamma adaptin ear containing, ARF binding protein 3
SKI-RSI-12354	UUCCAGACGCCACUCGUGUTT	ACACGAGUGGCGUCUGGAATT	321	O16	1080	219	1.1	-1.33	1591	PCNT	5116	pericentrin (kendrin)
SKI-RSI-7739	AUGCCCUGUAAAGAUGGUCTT	GACCAUCUUUACAGGGCAUTT	329	C7	1145	223	1.11	-1.33	1592	RBBP4	5928	retinoblastoma binding protein 4
SKI-RSI-9937	ACGCCGGCUUUAUUAUAAGTT	CUUAUAAUAAAGCCGGCGUTT	354	L17	1259	232	1.09	-1.33	1593	FXYD2	486	FXYD domain containing ion transport regulator 2
SKI-RSI-8490	AAUCCAAUCCUCCUAGAGCTT	GCUCUAGGAGGAUUGGAUUTT	356	L2	1013	267	1.16	-1.33	1594	CD1B	910	CD1b molecule
SKI-RSI-20658	AGCGAAGAAUUCUUUUUGATT	UCAAAAAGAAUUCUUCGCUTT	343	F12	985	277	1.11	-1.33	1595	PACS1	55690	phosphofurin acidic cluster sorting protein 1
SKI-RSI-7636	UUCUUUGGGCCCUUGGCAATT	UUGCCAAGGGCCCAAAGAATT	324	H17	785	185	1.13	-1.33	1596	ANG	283	angiogenin, ribonuclease, RNase A family, 5
SKI-RSI-21655	UCAAGGUGGUAUAUUACUGTT	CAGUAAUAUACCACCUUGATT	323	A19	728	138	1.17	-1.33	1597	PDK3	5165	pyruvate dehydrogenase kinase, isozyme 3
SKI-RSI-9841	UUCUGCCCCAUGAUGACGGTT	CCGUCAUCAUGGGGCAGAATT	339	P16	932	207	1.13	-1.33	1598	NTSR2	23620	neurotensin receptor 2
SKI-RSI-15670	UUAAUUAGGUUCUUAAGACTT	GUCUUAAGAACCUAAUUAATT	350	L8	1054	240	1.12	-1.32	1599	RPL6, LOC285900, LOC402525	NA	NA
SKI-RSI-10967	UUCAGGAGGGUAUGAAUCCTT	GGAUUCAUACCCUCCUGAATT	304	O24	812	268	1.18	-1.32	1600	PTPRN2	5799	protein tyrosine phosphatase, receptor type, N polypeptide 2
SKI-RSI-12162	UGAGGUCAUUAACAUGGGUTT	ACCCAUGUUAAUGACCUCATT	329	K20	1142	288	1.1	-1.32	1601	KLK7	5650	kallikrein 7 (chymotryptic, stratum corneum)
SKI-RSI-18642	UCCAAUAGGUCCUAGGUCCTT	GGACCUAGGACCUAUUGGATT	316	N2	1227	244	1.11	-1.32	1602	PUM2	23369	pumilio homolog 2 (Drosophila)
SKI-RSI-1066	GAAGUUGAUGGAGGGGGUATT	UACCCCCUCCAUCAACUUCTT	361	F2	1023	223	1.14	-1.32	1603	PIK3CA	5290	phosphoinositide-3-kinase, catalytic, alpha polypeptide
SKI-RSI-16043	UCCUGGUAUUCACUCCAGATT	UCUGGAGUGAAUACCAGGATT	333	P7	1136	207	1.13	-1.32	1604	ATP6V0A1	535	ATPase, H+ transporting, lysosomal V0 subunit a1
SKI-RSI-21168	AAAGGUUUCUCUGAACCACTT	GUGGUUCAGAGAAACCUUUTT	350	O7	1045	142	1.14	-1.32	1605	DDO	8528	D-aspartate oxidase
SKI-RSI-11145	AAUAAAGGUACAGUCCGUATT	UACGGACUGUACCUUUAUUTT	303	I19	1106	167	1.11	-1.32	1606	PSMC5	5705	proteasome (prosome, macropain) 26S subunit, ATPase, 5
SKI-RSI-15105	ACCAAGAGCAUACUAUAUUTT	AAUAUAGUAUGCUCUUGGUTT	349	O12	1109	176	1.09	-1.32	1607	RPL34	6164	ribosomal protein L34
NA	NA	NA	331	D12	1092	281	1.11	-1.32	1608	no annotation	NA	NA
NA	NA	NA	325	I22	1018	232	1.12	-1.32	1609	no annotation	NA	NA
SKI-RSI-20745	UAUAAGAUGAAAAGCCUCGTT	CGAGGCUUUUCAUCUUAUATT	354	J10	1129	272	1.1	-1.32	1610	GOLGA1	2800	golgi autoantigen, golgin subfamily a, 1
SKI-RSI-10438	AUGACCAGCGUCUCGUCCCTT	GGGACGAGACGCUGGUCAUTT	339	J3	1085	265	1.1	-1.32	1611	SORCS2	57537	sortilin-related VPS10 domain containing receptor 2
SKI-RSI-5367	UUCUGGGGUUGGACACCUUTT	AAGGUGUCCAACCCCAGAATT	309	B8	1006	175	1.12	-1.32	1612	USP8	9101	ubiquitin specific peptidase 8
SKI-RSI-2845	AAGCUGCCCUGAUCUUCUCTT	GAGAAGAUCAGGGCAGCUUTT	303	B23	1146	283	1.13	-1.32	1613	DUSP10	11221	dual specificity phosphatase 10
SKI-RSI-18648	UGAUAUGGCAAAUGUAAUGTT	CAUUACAUUUGCCAUAUCATT	356	O17	1135	263	1.12	-1.32	1614	USP13	8975	ubiquitin specific peptidase 13 (isopeptidase T-3)
NA	NA	NA	321	C12	985	284	1.11	-1.32	1615	no annotation	NA	NA
SKI-RSI-11262	UGUCUCCAUUCCACCGGGGTT	CCCCGGUGGAAUGGAGACATT	351	B16	979	235	1.15	-1.32	1616	EPX	8288	eosinophil peroxidase
SKI-RSI-6678	UGCUGAAGGUGCCAUUUGGTT	CCAAAUGGCACCUUCAGCATT	340	M22	1130	250	1.11	-1.32	1617	CYSLTR2	57105	cysteinyl leukotriene receptor 2
SKI-RSI-42	GACGUAAAGGGAUAGGGCUTT	AGCCCUAUCCCUUUACGUCTT	358	C10	931	264	1.14	-1.32	1618	RELA	5970	v-rel reticuloendotheliosis viral oncogene homolog A, nuclear factor of kappa light polypeptide gene enhancer in B-cells 3, p65 (avian)
SKI-RSI-9739	UGGGUCACAGACGUUCAAGTT	CUUGAACGUCUGUGACCCATT	318	J3	1131	273	1.11	-1.32	1619	HDAC4	9759	histone deacetylase 4
SKI-RSI-9931	UGCCCCGAAGAGUAGCUGGTT	CCAGCUACUCUUCGGGGCATT	359	H3	972	279	1.14	-1.32	1620	AGTRL1	187	angiotensin II receptor-like 1
SKI-RSI-4033	AGGAGGAGCAUUGUGACACTT	GUGUCACAAUGCUCCUCCUTT	314	G17	1236	305	1.1	-1.32	1621	OLR1	4973	oxidised low density lipoprotein (lectin-like) receptor 1
SKI-RSI-14099	AAAGGUCCGCAGGUCUCCCTT	GGGAGACCUGCGGACCUUUTT	335	D7	1222	199	1.1	-1.32	1622	TA-NFKBH	84807	T-cell activation NFKB-like protein
SKI-RSI-16899	AUGUAGGUAGGCCGGAUCCTT	GGAUCCGGCCUACCUACAUTT	360	F5	883	122	1.14	-1.32	1623	LAS1L	81887	LAS1-like (S. cerevisiae)
SKI-RSI-4925	AGCUCCAUCAGCAUCCAUGTT	CAUGGAUGCUGAUGGAGCUTT	325	P21	872	149	1.18	-1.32	1624	DSP	1832	desmoplakin
SKI-RSI-3870	AGCGGUCGUCAUCUGUCUUTT	AAGACAGAUGACGACCGCUTT	356	N11	1000	225	1.12	-1.32	1625	BRD1	23774	bromodomain containing 1
SKI-RSI-1197	CCAGACGUCGGACUUGACATT	UGUCAAGUCCGACGUCUGGTT	325	E20	885	219	1.12	-1.32	1626	MAP2K3	5606	mitogen-activated protein kinase kinase 3
SKI-RSI-7836	AUCAUCUUUAGCCUGAGGCTT	GCCUCAGGCUAAAGAUGAUTT	343	F11	1017	198	1.11	-1.31	1627	TANK	10010	TRAF family member-associated NFKB activator
SKI-RSI-11776	UUUCUGCCUUGGUUAAUACTT	GUAUUAACCAAGGCAGAAATT	320	O8	1183	251	1.11	-1.31	1628	GPR85	54329	G protein-coupled receptor 85
SKI-RSI-14432	UCUGGGGAAGGUUCACUCATT	UGAGUGAACCUUCCCCAGATT	324	D3	1168	234	1.11	-1.31	1629	PSMB9	5698	proteasome (prosome, macropain) subunit, beta type, 9 (large multifunctional peptidase 2)
SKI-RSI-11419	AGAUGCACCCGAUAUACUGTT	CAGUAUAUCGGGUGCAUCUTT	326	I19	1252	217	1.07	-1.31	1630	GLUD2	2747	glutamate dehydrogenase 2
SKI-RSI-8088	UUUUGGGCAGCCAGCUUCATT	UGAAGCUGGCUGCCCAAAATT	312	F2	858	230	1.14	-1.31	1631	IL1F7	27178	interleukin 1 family, member 7 (zeta)
SKI-RSI-3035	GCUCCCUUCUCUCGCUUUUTT	AAAAGCGAGAGAAGGGAGCTT	341	C11	683	215	1.14	-1.31	1632	NR2F1	7025	nuclear receptor subfamily 2, group F, member 1
SKI-RSI-3712	AUGGGUCUGGACCGAAAGUTT	ACUUUCGGUCCAGACCCAUTT	311	F2	920	240	1.13	-1.31	1633	PTPRJ	5795	protein tyrosine phosphatase, receptor type, J
SKI-RSI-13851	ACGGAUGAGGAACAUCUUGTT	CAAGAUGUUCCUCAUCCGUTT	314	E9	1172	218	1.1	-1.31	1634	PPP2R5D	5528	protein phosphatase 2, regulatory subunit B (B56), delta isoform
SKI-RSI-16548	UUGCUCUAGGUCCCCCCUGTT	CAGGGGGGACCUAGAGCAATT	343	O8	1101	220	1.12	-1.31	1635	CDKN2C	1031	cyclin-dependent kinase inhibitor 2C (p18, inhibits CDK4)
SKI-RSI-19759	UAUAGUCAUUAUCUACCUUTT	AAGGUAGAUAAUGACUAUATT	340	L9	1274	330	1.09	-1.31	1636	C19orf2	8725	chromosome 19 open reading frame 2
SKI-RSI-18978	UAUUGGCUGACUGCGCUGCTT	GCAGCGCAGUCAGCCAAUATT	337	N6	1294	270	1.08	-1.31	1637	HMGCL	3155	3-hydroxymethyl-3-methylglutaryl-Coenzyme A lyase (hydroxymethylglutaricaciduria)
SKI-RSI-18011	UUCCUCUUGGAUUCAAUCCTT	GGAUUGAAUCCAAGAGGAATT	325	P11	990	294	1.15	-1.31	1638	WDR33	55339	WD repeat domain 33
SKI-RSI-12960	AAAAAGUUUCAUCUAUGCATT	UGCAUAGAUGAAACUUUUUTT	350	N8	1038	321	1.13	-1.31	1639	EVI2B	2124	ecotropic viral integration site 2B
SKI-RSI-2404	UAAAACUUGGGGCAGUGCGTT	CGCACUGCCCCAAGUUUUATT	334	B4	1096	191	1.1	-1.31	1640	SCYL3	57147	SCY1-like 3 (S. cerevisiae)
SKI-RSI-4767	AGGAAAGAGAUGCCAUCGUTT	ACGAUGGCAUCUCUUUCCUTT	353	F16	1139	248	1.1	-1.31	1641	HSPBAP1	79663	HSPB (heat shock 27kDa) associated protein 1
SKI-RSI-13517	AGAAAGACCAUGACAAGUGTT	CACUUGUCAUGGUCUUUCUTT	315	J23	1066	194	1.12	-1.31	1642	RAB13	5872	RAB13, member RAS oncogene family
SKI-RSI-2753	UGGGAGCUUCUGAAUACUCTT	GAGUAUUCAGAAGCUCCCATT	341	K23	983	312	1.13	-1.31	1643	MTF2	22823	metal response element binding transcription factor 2
SKI-RSI-3928	UUCCUGCAUCCAUCCAGCATT	UGCUGGAUGGAUGCAGGAATT	331	I5	1092	246	1.11	-1.31	1644	RHO	6010	rhodopsin (opsin 2, rod pigment) (retinitis pigmentosa 4, autosomal dominant)
SKI-RSI-14526	UCAGGUAGUACAGCGCCUUTT	AAGGCGCUGUACUACCUGATT	352	C8	1004	264	1.13	-1.31	1645	MAP2K7	5609	mitogen-activated protein kinase kinase 7
SKI-RSI-11847	ACUGGUAGUUACUGGCUUGTT	CAAGCCAGUAACUACCAGUTT	332	I8	1260	271	1.07	-1.31	1646	ZFYVE9	9372	zinc finger, FYVE domain containing 9
SKI-RSI-2450	CGUCCACUUGUAGGGGAUATT	UAUCCCCUACAAGUGGACGTT	343	N6	1088	217	1.12	-1.31	1647	PTK6	5753	PTK6 protein tyrosine kinase 6
SKI-RSI-13086	AGUUCUCGUCGAGGAAAGCTT	GCUUUCCUCGACGAGAACUTT	318	E22	953	239	1.11	-1.31	1648	OPRD1	4985	opioid receptor, delta 1
SKI-RSI-9988	UACAAAUUAAGUCUUAUGATT	UCAUAAGACUUAAUUUGUATT	303	H21	1030	308	1.11	-1.31	1649	ATP1B3	483	ATPase, Na+/K+ transporting, beta 3 polypeptide
SKI-RSI-15863	AUCUGAUCCUCGAAGCCGUTT	ACGGCUUCGAGGAUCAGAUTT	320	N19	1166	195	1.1	-1.31	1650	YY1	7528	YY1 transcription factor
SKI-RSI-4819	AUUCGUUCUGGUGCCAGCATT	UGCUGGCACCAGAACGAAUTT	363	I22	1041	216	1.12	-1.31	1651	STAT1	6772	signal transducer and activator of transcription 1, 91kDa
SKI-RSI-2281	UGCGUGAUGUUCUAGGAGGTT	CCUCCUAGAACAUCACGCATT	345	G18	1220	415	1.08	-1.31	1652	ANKK1	255239	ankyrin repeat and kinase domain containing 1
SKI-RSI-2451	AAAGGACCAGACGUCGGAUTT	AUCCGACGUCUGGUCCUUUTT	358	J4	1150	275	1.12	-1.31	1653	PTK6	5753	PTK6 protein tyrosine kinase 6
SKI-RSI-12614	UGUUCUGCGACGUGAUGAUTT	AUCAUCACGUCGCAGAACATT	312	C23	835	185	1.13	-1.31	1654	CLDN3	1365	claudin 3
SKI-RSI-5509	UGGCACCAUGGAUGAACUGTT	CAGUUCAUCCAUGGUGCCATT	358	M16	1118	261	1.11	-1.31	1655	RBM8A, GNRHR2	NA	NA
SKI-RSI-19182	AUUUUCUGAAUAAUCUGCATT	UGCAGAUUAUUCAGAAAAUTT	336	O4	1219	143	1.1	-1.3	1656	GC	2638	group-specific component (vitamin D binding protein)
SKI-RSI-19280	UGCUCCACUUGUCGGCCUCTT	GAGGCCGACAAGUGGAGCATT	305	M18	1293	378	1.09	-1.3	1657	C16orf44	79786	chromosome 16 open reading frame 44
SKI-RSI-4651	UGUUGGACGUCUUAGACCCTT	GGGUCUAAGACGUCCAACATT	350	L17	1041	164	1.12	-1.3	1658	BECN1	8678	beclin 1 (coiled-coil, myosin-like BCL2 interacting protein)
SKI-RSI-20952	UCUUGUACCUCUCAAACUCTT	GAGUUUGAGAGGUACAAGATT	343	D5	1179	223	1.11	-1.3	1659	GCC1	79571	GRIP and coiled-coil domain containing 1
SKI-RSI-5529	UCAGCUCAAAUCCCACCUCTT	GAGGUGGGAUUUGAGCUGATT	348	L7	1130	182	1.1	-1.3	1660	C14orf1	11161	chromosome 14 open reading frame 1
SKI-RSI-2079	CUGCUUUACAUUGUAUCCATT	UGGAUACAAUGUAAAGCAGTT	303	K6	1245	367	1.1	-1.3	1661	RAB6A, RAB6C	NA	NA
NA	NA	NA	359	M17	1155	276	1.11	-1.3	1662	no annotation	NA	NA
SKI-RSI-13644	AUGGAGGUUUUGAUCGUAUTT	AUACGAUCAAAACCUCCAUTT	329	D21	1038	221	1.11	-1.3	1663	ICK	22858	intestinal cell (MAK-like) kinase
SKI-RSI-5995	AUGUGAUCCCAAACUCGGUTT	ACCGAGUUUGGGAUCACAUTT	359	E2	1034	233	1.15	-1.3	1664	IKBKB	3551	inhibitor of kappa light polypeptide gene enhancer in B-cells, kinase beta
SKI-RSI-10381	AGGGUUCUUGAUACUAAAUTT	AUUUAGUAUCAAGAACCCUTT	321	M8	830	122	1.11	-1.3	1665	PCDHB7	56129	protocadherin beta 7
SKI-RSI-6322	ACCUUUACAGAAGGAUCUCTT	GAGAUCCUUCUGUAAAGGUTT	305	H2	844	325	1.15	-1.3	1666	CASP1	834	caspase 1, apoptosis-related cysteine peptidase (interleukin 1, beta, convertase)
SKI-RSI-20413	ACACCACCACUGUCUGAAGTT	CUUCAGACAGUGGUGGUGUTT	341	G9	1264	242	1.08	-1.3	1667	KIAA1967	57805	KIAA1967
SKI-RSI-20648	UCCGAGAGACAUCCAUCAUTT	AUGAUGGAUGUCUCUCGGATT	335	C22	1015	230	1.12	-1.3	1668	MIA3	375056	melanoma inhibitory activity family, member 3
SKI-RSI-4899	AACGGCCAUCUGAGAAAGCTT	GCUUUCUCAGAUGGCCGUUTT	310	O24	644	135	1.19	-1.3	1669	SEC63	11231	SEC63-like (S. cerevisiae)
SKI-RSI-15588	AUCAAACUCCUCCUGAGGATT	UCCUCAGGAGGAGUUUGAUTT	343	O19	1185	269	1.1	-1.3	1670	IFNA5	3442	interferon, alpha 5
SKI-RSI-6265	ACACCAAAGGGAAUCCCUCTT	GAGGGAUUCCCUUUGGUGUTT	361	E3	1086	178	1.13	-1.3	1671	ST13, FAM10A7	NA	NA
SKI-RSI-18676	AGCCCAUUUUUCCACAAUATT	UAUUGUGGAAAAAUGGGCUTT	324	B15	1064	228	1.12	-1.3	1672	KCMF1	56888	potassium channel modulatory factor 1
SKI-RSI-6421	UGCUGUUGUCUUACGCGACTT	GUCGCGUAAGACAACAGCATT	364	M12	886	225	1.07902	-1.3	1673	PYDC1	260434	PYD (pyrin domain) containing 1
SKI-RSI-3794	UUGGACAAGCCCAGCAUGUTT	ACAUGCUGGGCUUGUCCAATT	351	N15	1193	165	1.11	-1.3	1674	GOSR2	9570	golgi SNAP receptor complex member 2
SKI-RSI-8208	AACUGGGUCCUUGAAGACGTT	CGUCUUCAAGGACCCAGUUTT	331	H17	1000	282	1.12	-1.3	1675	PBEF1	10135	pre-B-cell colony enhancing factor 1
SKI-RSI-10417	UUGUUGAACCAUAUUAUAATT	UUAUAAUAUGGUUCAACAATT	343	D15	1042	354	1.12	-1.3	1676	HIST1H2AG	8969	histone 1, H2ag
SKI-RSI-3842	UACCCAGACCCACACAUUGTT	CAAUGUGUGGGUCUGGGUATT	319	B4	1136	227	1.11	-1.3	1677	SELE	6401	selectin E (endothelial adhesion molecule 1)
SKI-RSI-20458	UAGGCAUGUGGCUGGAGAATT	UUCUCCAGCCACAUGCCUATT	361	E2	1069	318	1.14	-1.3	1678	RP4-694E4.2	253143	hypothetical protein MGC50372
SKI-RSI-15420	UAGAAAACGAAGCAUUGCCTT	GGCAAUGCUUCGUUUUCUATT	364	O22	887	149	1.12497	-1.3	1679	GADD45G	10912	growth arrest and DNA-damage-inducible, gamma
SKI-RSI-9442	AGGUAAAAUGCUGGCCAGATT	UCUGGCCAGCAUUUUACCUTT	336	M21	1097	204	1.09	-1.3	1680	KLRC3, KLRC2	NA	NA
SKI-RSI-4822	ACGACUGAAAGGCAGAGUCTT	GACUCUGCCUUUCAGUCGUTT	326	K17	1162	197	1.07	-1.3	1681	SELL	6402	selectin L (lymphocyte adhesion molecule 1)
SKI-RSI-4115	AUUCUGCAGCUCCAUCCAGTT	CUGGAUGGAGCUGCAGAAUTT	334	M1	1112	218	1.14	-1.3	1682	ERCC3	2071	excision repair cross-complementing rodent repair deficiency, complementation group 3 (xeroderma pigmentosum group B complementing)
SKI-RSI-19962	UCUGUCAUGAACAGCUCCCTT	GGGAGCUGUUCAUGACAGATT	326	K1	1152	180	1.13	-1.3	1683	USH1C	10083	Usher syndrome 1C (autosomal recessive, severe)
SKI-RSI-15562	ACAUUUUGGCGUAUUUCCCTT	GGGAAAUACGCCAAAAUGUTT	359	D20	1118	220	1.12	-1.3	1684	IL11	3589	interleukin 11
SKI-RSI-6693	UCUGUAACUGCUUCUCGAGTT	CUCGAGAAGCAGUUACAGATT	324	B16	797	231	1.15	-1.3	1685	TSN	7247	translin
SKI-RSI-3580	AGAAUAUCCAGGCUGGAGGTT	CCUCCAGCCUGGAUAUUCUTT	313	M1	923	231	1.17	-1.3	1686	THPO	7066	thrombopoietin (myeloproliferative leukemia virus oncogene ligand, megakaryocyte growth and development factor)
SKI-RSI-7297	AUGAAAAACUGGGCCCUUGTT	CAAGGGCCCAGUUUUUCAUTT	309	L21	1003	230	1.11	-1.3	1687	TEX11	56159	testis expressed sequence 11
SKI-RSI-11943	AAGGAAGAAUGUUCGUUCUTT	AGAACGAACAUUCUUCCUUTT	329	I18	1188	290	1.1	-1.29	1688	GLRA3	8001	glycine receptor, alpha 3
SKI-RSI-20664	ACACUACGUCCAGCGUGCCTT	GGCACGCUGGACGUAGUGUTT	311	M19	1185	170	1.09	-1.29	1689	NFATC2IP	84901	nuclear factor of activated T-cells, cytoplasmic, calcineurin-dependent 2 interacting protein
SKI-RSI-8510	UUCAGGUUCCCUACUGAUCTT	GAUCAGUAGGGAACCUGAATT	355	C4	890	220	1.13	-1.29	1690	SCNM1	79005	sodium channel modifier 1
SKI-RSI-8325	UCAGCACUCGCCUUCUAAUTT	AUUAGAAGGCGAGUGCUGATT	323	E4	1020	186	1.12	-1.29	1691	OACT1	154141	O-acyltransferase (membrane bound) domain containing 1
SKI-RSI-17192	UGCUUAGCAAGGUCCUUUATT	UAAAGGACCUUGCUAAGCATT	353	G18	1040	285	1.11	-1.29	1692	NYREN18	51667	NEDD8 ultimate buster-1
SKI-RSI-11481	UAUACCAUGAGCUCAUAUCTT	GAUAUGAGCUCAUGGUAUATT	356	J2	1063	235	1.14	-1.29	1693	OR2AG1	144125	olfactory receptor, family 2, subfamily AG, member 1
SKI-RSI-15475	AGAAGUACGGCUGUCCUUGTT	CAAGGACAGCCGUACUUCUTT	307	B21	1092	223	1.11	-1.29	1694	CDH7	1005	cadherin 7, type 2
SKI-RSI-12485	UCACGUAGAUGUCAGUCUUTT	AAGACUGACAUCUACGUGATT	305	D8	1237	350	1.11	-1.29	1695	GABRA3	2556	gamma-aminobutyric acid (GABA) A receptor, alpha 3
SKI-RSI-5692	AAAGGAGGUAUGUGACCAGTT	CUGGUCACAUACCUCCUUUTT	357	D10	938	194	1.13	-1.29	1696	PKD2	5311	polycystic kidney disease 2 (autosomal dominant)
SKI-RSI-16158	UAGUGUUGGCAUGUUUUCCTT	GGAAAACAUGCCAACACUATT	326	K15	1392	203	1.05	-1.29	1697	CUL2	8453	cullin 2
SKI-RSI-17753	UGGCUCCUCUUUCUUUUUUTT	AAAAAAGAAAGAGGAGCCATT	342	B3	1061	225	1.13	-1.29	1698	DDX21	9188	DEAD (Asp-Glu-Ala-Asp) box polypeptide 21
SKI-RSI-7717	AGUUCCACAGUUCCUGUCUTT	AGACAGGAACUGUGGAACUTT	304	L23	949	182	1.13	-1.29	1699	FGF13	2258	fibroblast growth factor 13
SKI-RSI-15250	UGUUUUUCUCUCCAAUGCUTT	AGCAUUGGAGAGAAAAACATT	361	I15	992	187	1.11	-1.29	1700	BNIP3	664	BCL2/adenovirus E1B 19kDa interacting protein 3
SKI-RSI-3690	AUUGCUGCACAUUCCCUGGTT	CCAGGGAAUGUGCAGCAAUTT	318	P7	630	96	1.19	-1.29	1701	LATS1	9113	LATS, large tumor suppressor, homolog 1 (Drosophila)
SKI-RSI-4233	ACCAAUCACUCAGCUCGUCTT	GACGAGCUGAGUGAUUGGUTT	349	E17	1177	207	1.09	-1.29	1702	FXR1	8087	fragile X mental retardation, autosomal homolog 1
SKI-RSI-14656	UAAUGGGAGAAUUUUGAUUTT	AAUCAAAAUUCUCCCAUUATT	348	L17	1260	205	1.08	-1.29	1703	RPS6KC1	26750	ribosomal protein S6 kinase, 52kDa, polypeptide 1
SKI-RSI-9357	UCCUGAUGUCGAUGUCACATT	UGUGACAUCGACAUCAGGATT	356	G4	793	212	1.16	-1.29	1704	ACTA1	58	actin, alpha 1, skeletal muscle
SKI-RSI-6408	AGCAGAUAGAUGAGACUCCTT	GGAGUCUCAUCUAUCUGCUTT	330	I11	1159	231	1.1	-1.29	1705	FAIM3	9214	Fas apoptotic inhibitory molecule 3
SKI-RSI-10049	ACGAAGGUCGGUUUUGAAATT	UUUCAAAACCGACCUUCGUTT	304	J5	1222	251	1.11	-1.29	1706	HIST1H3J	8356	histone 1, H3j
SKI-RSI-9132	AACCGCCUCUCCUUUCCAATT	UUGGAAAGGAGAGGCGGUUTT	311	C3	1318	247	1.1	-1.29	1707	ABCB11	8647	ATP-binding cassette, sub-family B (MDR/TAP), member 11
SKI-RSI-4970	AUAUUGGGUCUCGCAGAGCTT	GCUCUGCGAGACCCAAUAUTT	314	E8	1182	273	1.1	-1.29	1708	ELAVL4	1996	ELAV (embryonic lethal, abnormal vision, Drosophila)-like 4 (Hu antigen D)
SKI-RSI-21843	UCGUUUCCGAGGAGACUCCTT	GGAGUCUCCUCGGAAACGATT	335	E1	1190	254	1.14	-1.29	1709	FBXO28	23219	F-box protein 28
SKI-RSI-14981	UGACUGUGCAAUUCGUGUUTT	AACACGAAUUGCACAGUCATT	342	O18	1045	220	1.12	-1.29	1710	EMP2	2013	epithelial membrane protein 2
SKI-RSI-17471	AAAAGCGCCUAGCGCGGACTT	GUCCGCGCUAGGCGCUUUUTT	356	N4	1108	268	1.13	-1.29	1711	CDKN2B	1030	cyclin-dependent kinase inhibitor 2B (p15, inhibits CDK4)
SKI-RSI-16304	UCUCCUCUAUGACUGACAGTT	CUGUCAGUCAUAGAGGAGATT	309	B20	1156	292	1.1	-1.29	1712	CDK2AP2	10263	CDK2-associated protein 2
SKI-RSI-16059	AGGAUUUUCUGCUUUGAACTT	GUUCAAAGCAGAAAAUCCUTT	323	G17	1274	293	1.09	-1.29	1713	CDH17	1015	cadherin 17, LI cadherin (liver-intestine)
SKI-RSI-4757	UUUCCAGGACCUCACCACUTT	AGUGGUGAGGUCCUGGAAATT	357	E19	1007	258	1.12	-1.29	1714	MAD2L1	4085	MAD2 mitotic arrest deficient-like 1 (yeast)
SKI-RSI-17135	UUUCUCAGCCAUCCCGCCUTT	AGGCGGGAUGGCUGAGAAATT	330	H2	1142	224	1.12	-1.29	1715	NEURL2	140825	neuralized-like 2 (Drosophila)
SKI-RSI-491	GUGGCACUUGGUACAGCAATT	UUGCUGUACCAAGUGCCACTT	302	K19	1133	272	1.08	-1.29	1716	TNFRSF1A	7132	tumor necrosis factor receptor superfamily, member 1A
SKI-RSI-6774	ACACUCGGUCUCUAGCAAUTT	AUUGCUAGAGACCGAGUGUTT	345	I11	1219	210	1.07	-1.29	1717	S100A8	6279	S100 calcium binding protein A8 (calgranulin A)
SKI-RSI-19449	ACCAAGAUGCCUAUCUCCUTT	AGGAGAUAGGCAUCUUGGUTT	310	D17	977	158	1.11	-1.29	1718	PSMC4	5704	proteasome (prosome, macropain) 26S subunit, ATPase, 4
SKI-RSI-5650	UUCUCCAGCUGGUGCCAAUTT	AUUGGCACCAGCUGGAGAATT	337	G2	1197	233	1.09	-1.29	1719	CNN1	1264	calponin 1, basic, smooth muscle
SKI-RSI-10508	UCGGUCUGCCACAUGGCUCTT	GAGCCAUGUGGCAGACCGATT	352	L15	1050	195	1.11	-1.28	1720	ABCG5	64240	ATP-binding cassette, sub-family G (WHITE), member 5 (sterolin 1)
SKI-RSI-4340	AAGUGGCUGCAUGUUCUGGTT	CCAGAACAUGCAGCCACUUTT	360	K20	1236	277	1.11	-1.28	1721	MLL	4297	myeloid/lymphoid or mixed-lineage leukemia (trithorax homolog, Drosophila)
SKI-RSI-15656	UUUCGCAGGUGGCAGAGCCTT	GGCUCUGCCACCUGCGAAATT	331	D17	1055	244	1.11	-1.28	1722	SLC9A3R2	9351	solute carrier family 9 (sodium/hydrogen exchanger), member 3 regulator 2
SKI-RSI-14728	AAGAGCCGAGACAAUCUCUTT	AGAGAUUGUCUCGGCUCUUTT	363	I16	1235	248	1.1	-1.28	1723	AKT2	208	v-akt murine thymoma viral oncogene homolog 2
SKI-RSI-5401	AUUCCGUGCUGGGAAGUCUTT	AGACUUCCCAGCACGGAAUTT	324	E12	1111	185	1.1	-1.28	1724	CD180	4064	CD180 molecule
SKI-RSI-6888	UGCUUCCAUAGGGACAUCATT	UGAUGUCCCUAUGGAAGCATT	351	M9	1101	333	1.12	-1.28	1725	CCL7	6354	chemokine (C-C motif) ligand 7
SKI-RSI-3399	GUCCUUGGGUAGCUUGAUCTT	GAUCAAGCUACCCAAGGACTT	359	D5	933	157	1.14	-1.28	1726	DYSF	8291	dysferlin, limb girdle muscular dystrophy 2B (autosomal recessive)
NA	NA	NA	353	K11	1170	235	1.09	-1.28	1727	no annotation	NA	NA
SKI-RSI-16329	ACAAAGCGACCUGCCUACGTT	CGUAGGCAGGUCGCUUUGUTT	355	J4	1191	300	1.1	-1.28	1728	C20orf43	51507	chromosome 20 open reading frame 43
SKI-RSI-9065	AGACGUCGAACACUGACACTT	GUGUCAGUGUUCGACGUCUTT	310	K10	1202	337	1.09	-1.28	1729	UTRN	7402	utrophin (homologous to dystrophin)
SKI-RSI-8225	UCCCUCAGCCAACACAAACTT	GUUUGUGUUGGCUGAGGGATT	321	F7	1329	206	1.08	-1.28	1730	TROVE2	6738	TROVE domain family, member 2
SKI-RSI-6205	AGAGUCCCUCACAGAGUAGTT	CUACUCUGUGAGGGACUCUTT	305	H4	1138	300	1.11	-1.28	1731	CIAS1	114548	cold autoinflammatory syndrome 1
SKI-RSI-587	UGUUUGCCAUAUCUCUGCCTT	GGCAGAGAUAUGGCAAACATT	301	A18	628	186	1.14	-1.28	1732	RHOA	387	ras homolog gene family, member A
NA	NA	NA	319	K15	1289	240	1.08	-1.28	1733	no annotation	NA	NA
SKI-RSI-20437	UGGGAUGCUUGUUCUGGAATT	UUCCAGAACAAGCAUCCCATT	330	K11	1084	212	1.1	-1.28	1734	NPLOC4	55666	nuclear protein localization 4 homolog (S. cerevisiae)
SKI-RSI-20910	UUUCUACGGAAUAUAAAACTT	GUUUUAUAUUCCGUAGAAATT	344	M17	1402	255	1.07	-1.28	1735	CKAP2L	150468	cytoskeleton associated protein 2-like
SKI-RSI-14082	UUCCUAUCCAUCUCAGCCUTT	AGGCUGAGAUGGAUAGGAATT	321	A19	821	271	1.15	-1.28	1736	TJAP1	93643	tight junction associated protein 1 (peripheral)
NA	NA	NA	316	I22	1032	261	1.09	-1.28	1737	no annotation	NA	NA
SKI-RSI-6761	UUUGGCUGACCGCAGUUGUTT	ACAACUGCGGUCAGCCAAATT	327	G5	1186	170	1.08	-1.28	1738	ADORA2A	135	adenosine A2a receptor
SKI-RSI-16040	UCCUGAGGACCAAAUUGUATT	UACAAUUUGGUCCUCAGGATT	327	M4	1183	229	1.08	-1.28	1739	TBPL1	9519	TBP-like 1
SKI-RSI-11945	UGUGUAGUCAUCGUUAGCATT	UGCUAACGAUGACUACACATT	327	K2	1163	257	1.1	-1.28	1740	GLRA3	8001	glycine receptor, alpha 3
SKI-RSI-11950	AAGAAAGCUACGAAGGACCTT	GGUCCUUCGUAGCUUUCUUTT	346	D17	1062	321	1.1	-1.28	1741	HTR2C	3358	5-hydroxytryptamine (serotonin) receptor 2C
SKI-RSI-18359	UUGGAAUACUGAAUAUAAATT	UUUAUAUUCAGUAUUCCAATT	333	G11	1091	207	1.09	-1.28	1742	ROD1	9991	ROD1 regulator of differentiation 1 (S. pombe)
SKI-RSI-594	AGACAAGGCACCCAGAUUUTT	AAAUCUGGGUGCCUUGUCUTT	302	I21	1075	238	1.08	-1.28	1743	RHOA	387	ras homolog gene family, member A
SKI-RSI-3488	GAGAACAAUGCGGUGACACTT	GUGUCACCGCAUUGUUCUCTT	340	H24	932	244	1.17	-1.28	1744	ZNF236	7776	zinc finger protein 236
SKI-RSI-1275	GGACUUGAUCGGCUCCAAUTT	AUUGGAGCCGAUCAAGUCCTT	329	F19	1029	186	1.11	-1.28	1745	CSNK1G2	1455	casein kinase 1, gamma 2
SKI-RSI-15394	UCCACGGUAACCAAAGUAATT	UUACUUUGGUUACCGUGGATT	345	E16	1178	321	1.08	-1.28	1746	TAX1BP3	30851	Tax1 (human T-cell leukemia virus type I) binding protein 3
SKI-RSI-17771	AUUUUAUUACACAGAUAGUTT	ACUAUCUGUGUAAUAAAAUTT	355	J19	1289	274	1.09	-1.28	1747	LOC339123, STUB1	NA	NA
SKI-RSI-14063	UGAUCCAGGAAAUCUACUUTT	AAGUAGAUUUCCUGGAUCATT	363	J7	1189	178	1.12	-1.28	1748	RAF1	5894	v-raf-1 murine leukemia viral oncogene homolog 1
SKI-RSI-11585	AGUUUUCUGAGGUGCACAGTT	CUGUGCACCUCAGAAAACUTT	356	J23	1107	169	1.13	-1.28	1749	ARNT2	9915	aryl-hydrocarbon receptor nuclear translocator 2
SKI-RSI-18015	UUCGGAUGUGCACGGUGGCTT	GCCACCGUGCACAUCCGAATT	335	D23	1147	122	1.11	-1.27	1750	TMBIM4	51643	transmembrane BAX inhibitor motif containing 4
SKI-RSI-15784	UUCUUGGAGAGACCCCACATT	UGUGGGGUCUCUCCAAGAATT	360	B20	973	281	1.14	-1.27	1751	RNU3IP2	9136	RNA, U3 small nucleolar interacting protein 2
SKI-RSI-21183	UGGAUAGUCAGGUAUGCCCTT	GGGCAUACCUGACUAUCCATT	324	G23	808	194	1.13	-1.27	1752	ITIH4	3700	inter-alpha (globulin) inhibitor H4 (plasma Kallikrein-sensitive glycoprotein)
SKI-RSI-21783	UUCUCUAGGCUGGUGCAGCTT	GCUGCACCAGCCUAGAGAATT	324	P11	1000	229	1.14	-1.27	1753	FBXL18	80028	F-box and leucine-rich repeat protein 18
SKI-RSI-11841	UUGGAGGUGAGUACUUUGGTT	CCAAAGUACUCACCUCCAATT	333	A18	1076	222	1.13	-1.27	1754	TRIP12	9320	thyroid hormone receptor interactor 12
SKI-RSI-11825	UCUGGAUCCAAUAUUAGUATT	UACUAAUAUUGGAUCCAGATT	327	F17	1089	280	1.08	-1.27	1755	PEX7	5191	peroxisomal biogenesis factor 7
SKI-RSI-10507	UAUUUGGGUGACAGAACGGTT	CCGUUCUGUCACCCAAAUATT	336	M12	1226	206	1.07	-1.27	1756	ATP1B2	482	ATPase, Na+/K+ transporting, beta 2 polypeptide
SKI-RSI-19300	AAACGAGCUGAAAAUUCACTT	GUGAAUUUUCAGCUCGUUUTT	339	M11	1268	261	1.07	-1.27	1757	BRE	9577	brain and reproductive organ-expressed (TNFRSF1A modulator)
SKI-RSI-11104	AGGUCGGUGAUUUUCAUUATT	UAAUGAAAAUCACCGACCUTT	303	L10	1052	344	1.1	-1.27	1758	RARG	5916	retinoic acid receptor, gamma
SKI-RSI-7267	UGUCUGUGCUCUUGAACCGTT	CGGUUCAAGAGCACAGACATT	354	F15	1101	228	1.11	-1.27	1759	SYBL1	6845	synaptobrevin-like 1
SKI-RSI-11237	UGACCUCAUAGGCUUCCUUTT	AAGGAAGCCUAUGAGGUCATT	360	E17	818	173	1.13	-1.27	1760	PRSS8	5652	protease, serine, 8 (prostasin)
SKI-RSI-9857	UUCUCCGUCUUGAAUUCUUTT	AAGAAUUCAAGACGGAGAATT	353	H15	1187	249	1.09	-1.27	1761	GPR27	2850	G protein-coupled receptor 27
SKI-RSI-19981	UGUAGUGUCUUCGAAUCUGTT	CAGAUUCGAAGACACUACATT	343	B2	1005	317	1.14	-1.27	1762	ZNF32	7580	zinc finger protein 32
SKI-RSI-1592	AAAUGUCAGACGAGAGCGCTT	GCGCUCUCGUCUGACAUUUTT	324	C8	1099	254	1.11	-1.27	1763	STK24	8428	serine/threonine kinase 24 (STE20 homolog, yeast)
SKI-RSI-6893	UUCUGCUCCAGUACUCCAATT	UUGGAGUACUGGAGCAGAATT	355	O3	1160	211	1.12	-1.27	1764	KLRC4	8302	killer cell lectin-like receptor subfamily C, member 4
SKI-RSI-19530	UUAUGGACGUGGAUGUCCGTT	CGGACAUCCACGUCCAUAATT	360	G18	1054	300	1.13	-1.27	1765	COPS6	10980	COP9 constitutive photomorphogenic homolog subunit 6 (Arabidopsis)
SKI-RSI-6054	UGGCCAUCUGCAAAUUGACTT	GUCAAUUUGCAGAUGGCCATT	355	M22	955	193	1.12	-1.27	1766	PPP1R15A	23645	protein phosphatase 1, regulatory (inhibitor) subunit 15A
SKI-RSI-19462	UGCAGAUUCAUAGCCACUCTT	GAGUGGCUAUGAAUCUGCATT	355	C7	1143	317	1.11	-1.27	1767	FLJ13639	79758	hypothetical protein FLJ13639
NA	NA	NA	304	B10	1023	196	1.13	-1.27	1768	no annotation	NA	NA
SKI-RSI-18906	UGUUCUGAUCACGUCGGGATT	UCCCGACGUGAUCAGAACATT	350	G22	1040	260	1.12	-1.27	1769	CYP3A5	1577	cytochrome P450, family 3, subfamily A, polypeptide 5
SKI-RSI-7807	UCCACACCUGAGACAUUGCTT	GCAAUGUCUCAGGUGUGGATT	330	N7	1174	258	1.11	-1.27	1770	FGF12	2257	fibroblast growth factor 12
SKI-RSI-5454	UCUUCACCGGAAUCUUCCCTT	GGGAAGAUUCCGGUGAAGATT	331	F11	1100	273	1.11	-1.27	1771	PLCB2	5330	phospholipase C, beta 2
SKI-RSI-16187	UUGACCCAUCUUGUAAUUUTT	AAAUUACAAGAUGGGUCAATT	357	C12	973	166	1.14	-1.27	1772	LECT1	11061	leukocyte cell derived chemotaxin 1
NA	NA	NA	305	M22	1142	303	1.11	-1.27	1773	no annotation	NA	NA
SKI-RSI-18720	ACUCUUCUUUCUGAGACAGTT	CUGUCUCAGAAAGAAGAGUTT	304	K23	890	235	1.14	-1.27	1774	SORBS1	10580	sorbin and SH3 domain containing 1
SKI-RSI-14087	AGUGAUGUUGUAGUGUGUCTT	GACACACUACAACAUCACUTT	318	C21	1110	228	1.1	-1.27	1775	C12orf46	121506	chromosome 12 open reading frame 46
SKI-RSI-21296	UUGGUCAUAUUCCUGUAUGTT	CAUACAGGAAUAUGACCAATT	341	I21	1198	269	1.09	-1.27	1776	TUBE1	51175	tubulin, epsilon 1
NA	NA	NA	329	D20	1064	198	1.1	-1.27	1777	no annotation	NA	NA
SKI-RSI-14024	UUGAGUUCUGAGGAUCAAGTT	CUUGAUCCUCAGAACUCAATT	312	C10	1131	230	1.11	-1.27	1778	BAMBI	25805	BMP and activin membrane-bound inhibitor homolog (Xenopus laevis)
SKI-RSI-4982	AGAAACACUCAUCGCAGCCTT	GGCUGCGAUGAGUGUUUCUTT	312	G19	1049	333	1.1	-1.27	1779	LAMA2	3908	laminin, alpha 2 (merosin, congenital muscular dystrophy)
SKI-RSI-9123	AUCCCGGCGAAUAAUGAGCTT	GCUCAUUAUUCGCCGGGAUTT	352	M9	1071	261	1.11	-1.27	1780	HECW1	23072	HECT, C2 and WW domain containing E3 ubiquitin protein ligase 1
SKI-RSI-2954	GUACAUGGGUGCCUGGAGATT	UCUCCAGGCACCCAUGUACTT	359	I20	1117	311	1.12	-1.26	1781	MC2R	4158	melanocortin 2 receptor (adrenocorticotropic hormone)
SKI-RSI-19728	ACUUGAUGGCUUGGCAAGUTT	ACUUGCCAAGCCAUCAAGUTT	353	C8	1086	210	1.12	-1.26	1782	BACE2	25825	beta-site APP-cleaving enzyme 2
NA	NA	NA	313	B8	840	176	1.15	-1.26	1783	no annotation	NA	NA
SKI-RSI-2455	CAGCUCAUUGUAUCCUCCCTT	GGGAGGAUACAAUGAGCUGTT	301	C17	436	143	1.12	-1.26	1784	MAP4K1	11184	mitogen-activated protein kinase kinase kinase kinase 1
SKI-RSI-16294	AACCAGGGUUAAGAGUCUGTT	CAGACUCUUAACCCUGGUUTT	353	L20	1157	254	1.11	-1.26	1785	MS4A2	2206	membrane-spanning 4-domains, subfamily A, member 2 (Fc fragment of IgE, high affinity I, receptor for; beta polypeptide)
SKI-RSI-20713	UUAACUCUCUUGCCCAAAGTT	CUUUGGGCAAGAGAGUUAATT	350	F8	1162	325	1.11	-1.26	1786	VPS4A	27183	vacuolar protein sorting 4 homolog A (S. cerevisiae)
SKI-RSI-20072	AGACACCUUCCCUGGCUCUTT	AGAGCCAGGGAAGGUGUCUTT	310	M9	1075	166	1.1	-1.26	1787	SRP68	6730	signal recognition particle 68kDa
SKI-RSI-17535	UGGAUUUUCAGGCUGCAGGTT	CCUGCAGCCUGAAAAUCCATT	359	N4	1124	276	1.13	-1.26	1788	KIAA0179	23076	KIAA0179
SKI-RSI-15590	AGUGUCUUCCACUCCAACCTT	GGUUGGAGUGGAAGACACUTT	353	G10	1175	288	1.09	-1.26	1789	IFNA5	3442	interferon, alpha 5
SKI-RSI-12861	AGCUAAAUCACAUUUAUGUTT	ACAUAAAUGUGAUUUAGCUTT	356	C19	896	260	1.13	-1.26	1790	RAB39	54734	RAB39, member RAS oncogene family
SKI-RSI-18912	UUAAAACACCAACAAUUAUTT	AUAAUUGUUGGUGUUUUAATT	338	O18	1218	249	1.1	-1.26	1791	CLEC2B	9976	C-type lectin domain family 2, member B
SKI-RSI-5769	UUGGCCAUCAUUGGGGCAATT	UUGCCCCAAUGAUGGCCAATT	359	G4	996	275	1.14	-1.26	1792	TCEB3	6924	transcription elongation factor B (SIII), polypeptide 3 (110kDa, elongin A)
SKI-RSI-17785	UCUAGUACCAACAUCUAACTT	GUUAGAUGUUGGUACUAGATT	320	C9	976	190	1.12	-1.26	1793	CD69	969	CD69 molecule
SKI-RSI-21989	UUAUAUGAGCCUCUGGCUATT	UAGCCAGAGGCUCAUAUAATT	339	J11	1281	320	1.08	-1.26	1794	GOLGA2	2801	golgi autoantigen, golgin subfamily a, 2
SKI-RSI-18885	UUGGAGCUGGCAAUUUAGGTT	CCUAAAUUGCCAGCUCCAATT	332	G6	1202	245	1.08	-1.26	1795	XRCC1	7515	X-ray repair complementing defective repair in Chinese hamster cells 1
SKI-RSI-5327	UGCUGAGGCUGACUUCGUUTT	AACGAAGUCAGCCUCAGCATT	325	L12	1021	172	1.11	-1.26	1796	NFATC2	4773	nuclear factor of activated T-cells, cytoplasmic, calcineurin-dependent 2
SKI-RSI-3667	AGUCUUGGCGCAUUCCUUCTT	GAAGGAAUGCGCCAAGACUTT	352	N2	851	197	1.18	-1.26	1797	ABCC1	4363	ATP-binding cassette, sub-family C (CFTR/MRP), member 1
SKI-RSI-21898	CAUUGGGAUGUAGACGCUCTT	GAGCGUCUACAUCCCAAUGTT	341	J9	1235	250	1.09	-1.26	1798	GAB2	9846	GRB2-associated binding protein 2
SKI-RSI-14140	AAAGAUUAAUCCGCAAAUCTT	GAUUUGCGGAUUAAUCUUUTT	356	G7	967	315	1.13	-1.26	1799	PPP2R2A	5520	protein phosphatase 2 (formerly 2A), regulatory subunit B (PR 52), alpha isoform
SKI-RSI-3278	GUGGCUGGCAAUUGCUGAUTT	AUCAGCAAUUGCCAGCCACTT	364	M1	676	143	1.18196	-1.26	1800	CBFA2T2	9139	core-binding factor, runt domain, alpha subunit 2; translocated to, 2
SKI-RSI-2385	CUUCUUGAUCUGCAGCUCCTT	GGAGCUGCAGAUCAAGAAGTT	346	A17	561	168	1.17	-1.26	1801	TAOK2	9344	TAO kinase 2
SKI-RSI-2844	AGCUGCCCUGAUCUUCUCUTT	AGAGAAGAUCAGGGCAGCUTT	344	L1	1036	141	1.15	-1.26	1802	DUSP10	11221	dual specificity phosphatase 10
SKI-RSI-6592	UUCAGAAAGGACGCACUGCTT	GCAGUGCGUCCUUUCUGAATT	351	G4	1075	256	1.13	-1.26	1803	NR1H2	7376	nuclear receptor subfamily 1, group H, member 2
SKI-RSI-2621	AACUUUGUCCGCCUGGCAUTT	AUGCCAGGCGGACAAAGUUTT	349	O3	1254	185	1.1	-1.26	1804	PRKAR1A	5573	protein kinase, cAMP-dependent, regulatory, type I, alpha (tissue specific extinguisher 1)
SKI-RSI-7818	AAGCAACUGGCUGAAAGGCTT	GCCUUUCAGCCAGUUGCUUTT	324	M3	1152	261	1.12	-1.26	1805	TNFRSF19	55504	tumor necrosis factor receptor superfamily, member 19
SKI-RSI-2903	CUGUCCUCAUAGCUUGACCTT	GGUCAAGCUAUGAGGACAGTT	326	M9	1222	153	1.07	-1.26	1806	HNF4A	3172	hepatocyte nuclear factor 4, alpha
NA	NA	NA	310	I23	859	196	1.15	-1.26	1807	no annotation	NA	NA
SKI-RSI-3276	CAGGGAGCAGCUUCAACAATT	UUGUUGAAGCUGCUCCCUGTT	352	G4	1165	185	1.12	-1.26	1808	CDC42	998	cell division cycle 42 (GTP binding protein, 25kDa)
SKI-RSI-17391	UAACCUCUAUGCAUAAUUUTT	AAAUUAUGCAUAGAGGUUATT	360	F3	1043	272	1.14	-1.26	1809	ABCE1	6059	ATP-binding cassette, sub-family E (OABP), member 1
SKI-RSI-20086	UUCUUUAGAGGCAUCAUUUTT	AAAUGAUGCCUCUAAAGAATT	324	M17	1113	247	1.1	-1.26	1810	KIF5B	3799	kinesin family member 5B
SKI-RSI-9613	UCAUUCAUCUUGUUAGGUGTT	CACCUAACAAGAUGAAUGATT	311	B8	934	186	1.13	-1.25	1811	CEACAM1	634	carcinoembryonic antigen-related cell adhesion molecule 1 (biliary glycoprotein)
SKI-RSI-4433	AGAAAUACGACGAGUCCGGTT	CCGGACUCGUCGUAUUUCUTT	319	N3	1160	260	1.12	-1.25	1812	RYR2	6262	ryanodine receptor 2 (cardiac)
SKI-RSI-8781	AGGACAACAUCUAACGGCCTT	GGCCGUUAGAUGUUGUCCUTT	315	A23	620	136	1.19	-1.25	1813	LOC284371	284371	hypothetical protein LOC284371
NA	NA	NA	350	D3	1027	302	1.14	-1.25	1814	no annotation	NA	NA
SKI-RSI-6193	AGUCGGUGUACAUGACAUCTT	GAUGUCAUGUACACCGACUTT	318	I7	1113	253	1.1	-1.25	1815	ORM2	5005	orosomucoid 2
SKI-RSI-6783	ACACCGUUGUGCCAUUCACTT	GUGAAUGGCACAACGGUGUTT	354	N5	1202	213	1.12	-1.25	1816	DMD	1756	dystrophin (muscular dystrophy, Duchenne and Becker types)
SKI-RSI-11498	AAGUCUUUUCCCAAUACUCTT	GAGUAUUGGGAAAAGACUUTT	344	N19	1265	223	1.09	-1.25	1817	WFDC9	259240	WAP four-disulfide core domain 9
SKI-RSI-16155	AUGCCAUGUUCUAUCGGGUTT	ACCCGAUAGAACAUGGCAUTT	341	K21	1255	283	1.1	-1.25	1818	ACTA2	59	actin, alpha 2, smooth muscle, aorta
SKI-RSI-14628	UAAACCUGGGCAGAUUAUUTT	AAUAAUCUGCCCAGGUUUATT	307	C8	1270	239	1.1	-1.25	1819	DGKH	160851	diacylglycerol kinase, eta
SKI-RSI-6222	UCUCUCCCAUGCAAAGUAATT	UUACUUUGCAUGGGAGAGATT	315	B17	1139	216	1.11	-1.25	1820	REG3A	5068	regenerating islet-derived 3 alpha
SKI-RSI-19496	UGCAUCUUGGGUGGUGUCCTT	GGACACCACCCAAGAUGCATT	320	E22	977	278	1.11	-1.25	1821	CREB3L1	90993	cAMP responsive element binding protein 3-like 1
SKI-RSI-16204	UACGUGAUGUAGUUGCCCUTT	AGGGCAACUACAUCACGUATT	359	M16	1211	170	1.11	-1.25	1822	CACNA1C	775	calcium channel, voltage-dependent, L type, alpha 1C subunit
NA	NA	NA	303	E15	798	199	1.12	-1.25	1823	no annotation	NA	NA
SKI-RSI-7708	UGCACAAACUGAAAAGGGCTT	GCCCUUUUCAGUUUGUGCATT	349	L4	1295	250	1.09	-1.25	1824	RTN4	57142	reticulon 4
SKI-RSI-20534	AGAGAUCAGCUUUGGUGACTT	GUCACCAAAGCUGAUCUCUTT	359	E3	1014	249	1.14	-1.25	1825	FLJ21127	79600	tectonic
SKI-RSI-17505	AGAAGCAGGCAGGAGACCUTT	AGGUCUCCUGCCUGCUUCUTT	339	K9	1189	208	1.08	-1.25	1826	UNQ1887	121665	signal peptide peptidase 3
SKI-RSI-12373	UCAGGGUAGGAAAACCUAGTT	CUAGGUUUUCCUACCCUGATT	341	K16	1327	247	1.08	-1.25	1827	FZD4	8322	frizzled homolog 4 (Drosophila)
SKI-RSI-7750	UCCGCUGCAAAGAAGUAUGTT	CAUACUUCUUUGCAGCGGATT	351	E4	1020	255	1.14	-1.25	1828	MMP10	4319	matrix metallopeptidase 10 (stromelysin 2)
SKI-RSI-1079	GCUUUCGGGGAGUUGAGAATT	UUCUCAACUCCCCGAAAGCTT	363	G20	874	192	1.13	-1.25	1829	PIK3CG	5294	phosphoinositide-3-kinase, catalytic, gamma polypeptide
SKI-RSI-20619	UUCACAAGGCCCUUGUUGATT	UCAACAAGGGCCUUGUGAATT	359	M19	1050	212	1.12	-1.25	1830	FADS1	3992	fatty acid desaturase 1
SKI-RSI-14109	UUUGGAUGGGUCUAGGACCTT	GGUCCUAGACCCAUCCAAATT	318	M19	1085	225	1.1	-1.25	1831	SNF1LK2	23235	SNF1-like kinase 2
SKI-RSI-1939	UCGGUGCACAAUUCCCAUGTT	CAUGGGAAUUGUGCACCGATT	359	O23	943	121	1.18	-1.25	1832	EIF2AK1	27102	eukaryotic translation initiation factor 2-alpha kinase 1
SKI-RSI-6859	UUCUUCCCUGUGUGACAGUTT	ACUGUCACACAGGGAAGAATT	321	E18	1075	269	1.1	-1.25	1833	RAB18	22931	RAB18, member RAS oncogene family
SKI-RSI-6766	UAUGGCGAGUUCCAACACCTT	GGUGUUGGAACUCGCCAUATT	309	C4	1253	294	1.1	-1.25	1834	ANXA1	301	annexin A1
NA	NA	NA	326	I4	1227	236	1.08	-1.25	1835	no annotation	NA	NA
SKI-RSI-624	GGAGCCUCAGUCCAGAGAATT	UUCUCUGGACUGAGGCUCCTT	302	O17	1048	197	1.08	-1.25	1836	TNFRSF1A	7132	tumor necrosis factor receptor superfamily, member 1A
SKI-RSI-13083	AGAAUUGAUAAAGCCUCCATT	UGGAGGCUUUAUCAAUUCUTT	325	C9	877	157	1.14	-1.24	1837	GABRG2	2566	gamma-aminobutyric acid (GABA) A receptor, gamma 2
SKI-RSI-3481	CCUAGCUCUCAGAACUCCATT	UGGAGUUCUGAGAGCUAGGTT	324	I15	1107	195	1.09	-1.24	1838	NFKBIB	4793	nuclear factor of kappa light polypeptide gene enhancer in B-cells inhibitor, beta
NA	NA	NA	326	I1	1132	144	1.12	-1.24	1839	no annotation	NA	NA
SKI-RSI-9526	AGGCUAAAGUGUGUCAAGCTT	GCUUGACACACUUUAGCCUTT	328	M23	1236	146	1.07	-1.24	1840	TFAP2E	339488	transcription factor AP-2 epsilon (activating enhancer binding protein 2 epsilon)
NA	NA	NA	361	H21	1216	243	1.11	-1.24	1841	no annotation	NA	NA
SKI-RSI-9236	AUCUGGUGCAAAGAGUAGCTT	GCUACUCUUUGCACCAGAUTT	313	E15	968	252	1.11	-1.24	1842	ABCA7	10347	ATP-binding cassette, sub-family A (ABC1), member 7
SKI-RSI-5971	UAGAGAUCCUCCAGGUCAGTT	CUGACCUGGAGGAUCUCUATT	345	B7	1008	212	1.12	-1.24	1843	TRAF5	7188	TNF receptor-associated factor 5
SKI-RSI-18595	UAAUCUACGAUUUUCAUCGTT	CGAUGAAAAUCGUAGAUUATT	303	L19	917	157	1.12	-1.24	1844	MSL3L1	10943	male-specific lethal 3-like 1 (Drosophila)
SKI-RSI-17128	AACGGUUGGAGCCUGGAAUTT	AUUCCAGGCUCCAACCGUUTT	317	K16	1150	251	1.09	-1.24	1845	TRAK2	66008	trafficking protein, kinesin binding 2
SKI-RSI-1075	CGUAUCCUGGUUGGAAGCUTT	AGCUUCCAACCAGGAUACGTT	329	O10	979	179	1.12	-1.24	1846	EIF2AK2	5610	eukaryotic translation initiation factor 2-alpha kinase 2
NA	NA	NA	361	N11	961	183	1.13	-1.24	1847	no annotation	NA	NA
SKI-RSI-11236	AGAUGUGAAAAUCAGAUCUTT	AGAUCUGAUUUUCACAUCUTT	350	I4	1234	273	1.11	-1.24	1848	STMN4	81551	stathmin-like 4
SKI-RSI-73	GGCCACCCAUUUUCUCAACTT	GUUGAGAAAAUGGGUGGCCTT	346	G20	1109	210	1.1	-1.24	1849	IKBKE	9641	inhibitor of kappa light polypeptide gene enhancer in B-cells, kinase epsilon
SKI-RSI-15028	UUCCUAGCAUCAUGCUCAGTT	CUGAGCAUGAUGCUAGGAATT	324	O12	1040	190	1.11	-1.24	1850	CYP2A7	1549	cytochrome P450, family 2, subfamily A, polypeptide 7
SKI-RSI-7810	UUUCCAGUCCAAGCCAGUATT	UACUGGCUUGGACUGGAAATT	356	K18	1105	369	1.12	-1.24	1851	ANGPTL1	9068	angiopoietin-like 1
SKI-RSI-9459	UGGUCUUGCUUUUUCCCGGTT	CCGGGAAAAAGCAAGACCATT	357	O15	1030	186	1.12	-1.24	1852	ITGB4	3691	integrin, beta 4
SKI-RSI-12526	UCACCAAGAACAAAUUACCTT	GGUAAUUUGUUCUUGGUGATT	329	P4	586	152	1.2	-1.24	1853	MTNR1B	4544	melatonin receptor 1B
SKI-RSI-17133	UCAUAGCAGGUUCGCCCGUTT	ACGGGCGAACCUGCUAUGATT	312	M23	1122	261	1.11	-1.24	1854	NID1	4811	nidogen 1
SKI-RSI-11795	UCCCAGUCAUCAUCGCUGCTT	GCAGCGAUGAUGACUGGGATT	326	M23	1173	358	1.09	-1.24	1855	SNAG1	112574	sorting nexin associated golgi protein 1
SKI-RSI-2457	GUUUCCUGCUCUGGUCUCUTT	AGAGACCAGAGCAGGAAACTT	335	E15	1076	186	1.1	-1.24	1856	MAP4K1	11184	mitogen-activated protein kinase kinase kinase kinase 1
SKI-RSI-14911	UAAGGCUCUGACAACGAUUTT	AAUCGUUGUCAGAGCCUUATT	360	K8	1181	166	1.12	-1.24	1857	LMNB1	4001	lamin B1
SKI-RSI-18275	AAUCUCCCUAACUCCCAUGTT	CAUGGGAGUUAGGGAGAUUTT	358	F18	1084	236	1.12	-1.24	1858	AARSD1	80755	alanyl-tRNA synthetase domain containing 1
SKI-RSI-17306	UGGUGGCUCAGUGAAGGAGTT	CUCCUUCACUGAGCCACCATT	315	G23	871	172	1.13	-1.24	1859	YLPM1	56252	YLP motif containing 1
SKI-RSI-8118	UCUCUCUCUCCGAUGUCAUTT	AUGACAUCGGAGAGAGAGATT	360	H22	962	307	1.13	-1.24	1860	ICOSLG	23308	inducible T-cell co-stimulator ligand
SKI-RSI-6758	UUGGCUUCAGGGAAUUCCCTT	GGGAAUUCCCUGAAGCCAATT	352	H23	951	215	1.13	-1.24	1861	GRIA3	2892	glutamate receptor, ionotrophic, AMPA 3
SKI-RSI-15083	ACAUGUGCCCAAAGUCGAGTT	CUCGACUUUGGGCACAUGUTT	320	K8	1166	276	1.1	-1.24	1862	HIP2	3093	huntingtin interacting protein 2
SKI-RSI-13067	ACUACCGAGCAGUAGGGCATT	UGCCCUACUGCUCGGUAGUTT	356	L18	1127	248	1.11	-1.24	1863	ZNHIT3	9326	zinc finger, HIT type 3
SKI-RSI-8610	UCUUUGCCUGACCUAAAGCTT	GCUUUAGGUCAGGCAAAGATT	324	E22	966	284	1.11	-1.24	1864	C18orf16	147429	chromosome 18 open reading frame 16
SKI-RSI-10046	AGGUUGUUAAGGUUGGCAATT	UUGCCAACCUUAACAACCUTT	345	L9	1327	247	1.08	-1.24	1865	SLC25A18	83733	solute carrier family 25 (mitochondrial carrier), member 18
NA	NA	NA	363	A15	804	174	1.19	-1.24	1866	no annotation	NA	NA
SKI-RSI-15496	UUGCAAGAAUUCAGUCUCATT	UGAGACUGAAUUCUUGCAATT	355	B10	1146	180	1.11	-1.24	1867	TFPI2	7980	tissue factor pathway inhibitor 2
SKI-RSI-12317	AGGGCUUCUAGAUAGCCCATT	UGGGCUAUCUAGAAGCCCUTT	351	C5	1022	266	1.14	-1.24	1868	B4GALT4	8702	UDP-Gal:betaGlcNAc beta 1,4- galactosyltransferase, polypeptide 4
SKI-RSI-12763	AUGGGAUAGUCCCGUGAUCTT	GAUCACGGGACUAUCCCAUTT	351	L8	1169	257	1.12	-1.24	1869	TTTY13	83868	testis-specific transcript, Y-linked 13
SKI-RSI-18302	UUGUUACACUCAUAUACCCTT	GGGUAUAUGAGUGUAACAATT	330	N21	1123	262	1.11	-1.24	1870	SETDB1	9869	SET domain, bifurcated 1
SKI-RSI-16729	AUGGGAGUCACGAAGCAGUTT	ACUGCUUCGUGACUCCCAUTT	356	C5	1107	227	1.13	-1.23	1871	THPO	7066	thrombopoietin (myeloproliferative leukemia virus oncogene ligand, megakaryocyte growth and development factor)
SKI-RSI-17824	UUCUAGAACAGACUUCUUCTT	GAAGAAGUCUGUUCUAGAATT	357	G17	1001	274	1.12	-1.23	1872	LAD1	3898	ladinin 1
SKI-RSI-11043	AUCUCAGGUUAUGUCCCGGTT	CCGGGACAUAACCUGAGAUTT	350	M8	1039	208	1.12	-1.23	1873	ABCC9	10060	ATP-binding cassette, sub-family C (CFTR/MRP), member 9
SKI-RSI-6343	AGGUUGGGAAAAAGUACCCTT	GGGUACUUUUUCCCAACCUTT	352	I3	1166	260	1.12	-1.23	1874	ANK1	286	ankyrin 1, erythrocytic
SKI-RSI-3606	AUGCUCCUCCUCAUGCAAGTT	CUUGCAUGAGGAGGAGCAUTT	310	B15	1321	206	1.1	-1.23	1875	VDR	7421	vitamin D (1,25- dihydroxyvitamin D3) receptor
SKI-RSI-4815	UAUUCCUUCGGAUGCUCCGTT	CGGAGCAUCCGAAGGAAUATT	321	N11	921	188	1.1	-1.23	1876	NR2E1	7101	nuclear receptor subfamily 2, group E, member 1
NA	NA	NA	311	I3	1192	244	1.1	-1.23	1877	no annotation	NA	NA
SKI-RSI-20128	AUGCAGCUGCUUACGGAAGTT	CUUCCGUAAGCAGCUGCAUTT	318	M6	1295	200	1.1	-1.23	1878	SBF1	6305	SET binding factor 1
SKI-RSI-4145	AUCGAUCUCUGUUCCCUGCTT	GCAGGGAACAGAGAUCGAUTT	331	A20	653	181	1.18	-1.23	1879	NCL	4691	nucleolin
SKI-RSI-19428	UAUAUGUAAUUAUAUCUGUTT	ACAGAUAUAAUUACAUAUATT	312	M18	1107	218	1.1	-1.23	1880	ELTD1	64123	EGF, latrophilin and seven transmembrane domain containing 1
SKI-RSI-4661	AUGCUAUGAAGUCUCCAUCTT	GAUGGAGACUUCAUAGCAUTT	358	F16	1139	252	1.11	-1.23	1881	SHFM1	7979	split hand/foot malformation (ectrodactyly) type 1
SKI-RSI-17253	AGCGUUUGAUGACCUUCACTT	GUGAAGGUCAUCAAACGCUTT	304	O12	836	213	1.12	-1.23	1882	DNASE1L3	1776	deoxyribonuclease I-like 3
SKI-RSI-13682	UGCAGGCAGAAGGAGGUCATT	UGACCUCCUUCUGCCUGCATT	310	M23	1080	208	1.12	-1.23	1883	DGKK	139189	diacylglycerol kinase, kappa
SKI-RSI-14225	UUCUCGUCCACUGUAGGCATT	UGCCUACAGUGGACGAGAATT	329	D19	968	237	1.11	-1.23	1884	PSG6	5675	pregnancy specific beta-1-glycoprotein 6
SKI-RSI-2324	CAUGACACUGCAGCUUCUGTT	CAGAAGCUGCAGUGUCAUGTT	352	D12	960	277	1.12	-1.23	1885	NTRK1	4914	neurotrophic tyrosine kinase, receptor, type 1
SKI-RSI-20556	AGCUUGUGAGUAUUCACGATT	UCGUGAAUACUCACAAGCUTT	359	G2	952	215	1.16	-1.23	1886	KIAA1731	85459	KIAA1731
SKI-RSI-17756	UGGCUGGACGAGUAGGCCUTT	AGGCCUACUCGUCCAGCCATT	343	H20	1032	227	1.12	-1.23	1887	DES	1674	desmin
SKI-RSI-15542	GGACAUUGGCACAGGUUCUTT	AGAACCUGUGCCAAUGUCCTT	341	I8	1229	276	1.09	-1.23	1888	EPS15	2060	epidermal growth factor receptor pathway substrate 15
SKI-RSI-10588	AUGAUGGGGUUGGCAGCGCTT	GCGCUGCCAACCCCAUCAUTT	336	F8	1154	241	1.08	-1.23	1889	HCRTR1	3061	hypocretin (orexin) receptor 1
SKI-RSI-13890	UCAGACAGAUCUUUACUGUTT	ACAGUAAAGAUCUGUCUGATT	353	I12	999	191	1.1	-1.23	1890	PTPDC1	138639	protein tyrosine phosphatase domain containing 1
SKI-RSI-3352	GGGACGUGCACAGAUCUACTT	GUAGAUCUGUGCACGUCCCTT	354	C21	1023	189	1.13	-1.23	1891	LTB4R2	56413	leukotriene B4 receptor 2
SKI-RSI-20102	UUGCUCAACCUGCUGGGUUTT	AACCCAGCAGGUUGAGCAATT	353	N5	1125	198	1.12	-1.23	1892	EXOSC10	5394	exosome component 10
SKI-RSI-10016	UAGAUAAUUUCUAAGUCUGTT	CAGACUUAGAAAUUAUCUATT	321	G23	754	267	1.13	-1.23	1893	ATP6V1G1	9550	ATPase, H+ transporting, lysosomal 13kDa, V1 subunit G1
SKI-RSI-4811	UCCACUUCCAGCCACACUUTT	AAGUGUGGCUGGAAGUGGATT	310	C15	795	191	1.12	-1.23	1894	MCAM	4162	melanoma cell adhesion molecule
SKI-RSI-6522	UACUGCUGUCGUCACACUGTT	CAGUGUGACGACAGCAGUATT	331	D22	833	247	1.13	-1.23	1895	DLGAP1	9229	discs, large (Drosophila) homolog-associated protein 1
SKI-RSI-13679	UCUCCUCACUGUAACAGGUTT	ACCUGUUACAGUGAGGAGATT	323	K21	1032	259	1.11	-1.23	1896	PPEF2	5470	protein phosphatase, EF-hand calcium binding domain 2
SKI-RSI-7688	UUACAAUAACGCUGACAUGTT	CAUGUCAGCGUUAUUGUAATT	329	O20	1197	286	1.11	-1.23	1897	TNFRSF17	608	tumor necrosis factor receptor superfamily, member 17
SKI-RSI-1112	CUCGUUGUACGUGGGUUUGTT	CAAACCCACGUACAACGAGTT	346	E22	1109	284	1.1	-1.23	1898	PRKCH	5583	protein kinase C, eta
SKI-RSI-16289	AAUGAAUGUAUCUUUUCCGTT	CGGAAAAGAUACAUUCAUUTT	352	O16	1086	220	1.12	-1.23	1899	STAR	6770	steroidogenic acute regulator
SKI-RSI-11166	UGUACAAUCUAUGGAACCUTT	AGGUUCCAUAGAUUGUACATT	303	H18	1028	300	1.11	-1.23	1900	OPRM1	4988	opioid receptor, mu 1
SKI-RSI-19052	AAUUUGAUCUACAAGGUCCTT	GGACCUUGUAGAUCAAAUUTT	357	K4	1116	202	1.13	-1.23	1901	ZBTB7A	51341	zinc finger and BTB domain containing 7A
SKI-RSI-11436	UGAUAUAGCCAGCAUCUUUTT	AAAGAUGCUGGCUAUAUCATT	357	B23	829	147	1.17	-1.23	1902	NRP2	8828	neuropilin 2
SKI-RSI-15243	AGGAAGAGUUCCUCUGGCGTT	CGCCAGAGGAACUCUUCCUTT	338	B11	821	256	1.14	-1.23	1903	BSG	682	basigin (Ok blood group)
SKI-RSI-3866	AAUCGGCUUGCCAUUGUGGTT	CCACAAUGGCAAGCCGAUUTT	356	A3	876	122	1.18	-1.23	1904	HIRA	7290	HIR histone cell cycle regulation defective homolog A (S. cerevisiae)
SKI-RSI-2303	CAGGCCAAAAUCUGCCAGUTT	ACUGGCAGAUUUUGGCCUGTT	322	J11	1256	244	1.08	-1.23	1905	CDK7	1022	cyclin-dependent kinase 7 (MO15 homolog, Xenopus laevis, cdk-activating kinase)
NA	NA	NA	346	P24	917	154	1.2	-1.23	1906	no annotation	NA	NA
SKI-RSI-19927	UUGAGUAUCUGAACUAAGCTT	GCUUAGUUCAGAUACUCAATT	318	K4	1328	247	1.1	-1.23	1907	LOC389386, LAP3	NA	NA
SKI-RSI-19192	UUCAUGUCUCAUCCUCUUUTT	AAAGAGGAUGAGACAUGAATT	338	K6	1216	253	1.1	-1.23	1908	BHMT	635	betaine-homocysteine methyltransferase
SKI-RSI-2543	AUCUCCUCGGUUCAGCUCGTT	CGAGCUGAACCGAGGAGAUTT	356	B6	1067	263	1.13	-1.23	1909	VPS16, PTPRA	NA	NA
SKI-RSI-11543	UGUCGCUCAGAAUCACAUCTT	GAUGUGAUUCUGAGCGACATT	354	O11	1032	187	1.12	-1.23	1910	FTSJ2	29960	FtsJ homolog 2 (E. coli)
SKI-RSI-10811	AGUAGACCCGCAGAGCUGCTT	GCAGCUCUGCGGGUCUACUTT	310	L3	1211	271	1.11	-1.22	1911	FHIT	2272	fragile histidine triad gene
SKI-RSI-2807	CUGACACUGUUGGACGCUUTT	AAGCGUCCAACAGUGUCAGTT	324	I11	1082	236	1.1	-1.22	1912	MYO3A	53904	myosin IIIA
SKI-RSI-8206	UCCAUCUCCCAGUCCUCUUTT	AAGAGGACUGGGAGAUGGATT	326	K16	1128	280	1.07	-1.22	1913	CLEC11A	6320	C-type lectin domain family 11, member A
SKI-RSI-6921	AACUGGUUCAGGUACUUCCTT	GGAAGUACCUGAACCAGUUTT	361	H10	997	188	1.12	-1.22	1914	IKBKB	3551	inhibitor of kappa light polypeptide gene enhancer in B-cells, kinase beta
SKI-RSI-19064	UCCUUGCAGCUCUGGACACTT	GUGUCCAGAGCUGCAAGGATT	324	O16	1115	207	1.11	-1.22	1915	ZNF263	10127	zinc finger protein 263
SKI-RSI-18194	AGAGACAUGCCCACGCUGCTT	GCAGCGUGGGCAUGUCUCUTT	338	D23	1181	283	1.11	-1.22	1916	SLC7A11	23657	solute carrier family 7, (cationic amino acid transporter, y+ system) member 11
SKI-RSI-9325	UUAUUGUCCGUGCUGCAGGTT	CCUGCAGCACGGACAAUAATT	311	L20	1013	317	1.11	-1.22	1917	AVP	551	arginine vasopressin (neurophysin II, antidiuretic hormone, diabetes insipidus, neurohypophyseal)
SKI-RSI-6734	UCUGUCUACACCAAGUGAGTT	CUCACUUGGUGUAGACAGATT	347	M10	1168	223	1.1	-1.22	1918	IL2RB	3560	interleukin 2 receptor, beta
SKI-RSI-13270	AGUCUCUGAGGCCUCGCCCTT	GGGCGAGGCCUCAGAGACUTT	329	M19	1159	260	1.1	-1.22	1919	PKMYT1	9088	protein kinase, membrane associated tyrosine/threonine 1
SKI-RSI-2958	GCGGCUAAUGUCUCCUGGUTT	ACCAGGAGACAUUAGCCGCTT	352	H17	878	181	1.14	-1.22	1920	HSD11B2	3291	hydroxysteroid (11-beta) dehydrogenase 2
SKI-RSI-1634	AGGAUGCUCUCACAGUCUGTT	CAGACUGUGAGAGCAUCCUTT	337	L8	1266	216	1.08	-1.22	1921	MARK4	57787	MAP/microtubule affinity-regulating kinase 4
NA	NA	NA	313	G21	968	229	1.11	-1.22	1922	no annotation	NA	NA
SKI-RSI-3005	UGGCAGCUUCCAGCUGUAATT	UUACAGCUGGAAGCUGCCATT	360	M11	1165	238	1.11	-1.22	1923	C13orf10	64062	chromosome 13 open reading frame 10
SKI-RSI-11562	UUCCAGGUCAUGAUGUUAGTT	CUAACAUCAUGACCUGGAATT	344	G1	939	205	1.15	-1.22	1924	OR2D2	120776	olfactory receptor, family 2, subfamily D, member 2
SKI-RSI-13292	UACAUGGGAGAGCUGGGAGTT	CUCCCAGCUCUCCCAUGUATT	339	A15	849	177	1.16	-1.22	1925	MAP2K4	6416	mitogen-activated protein kinase kinase 4
SKI-RSI-14837	UGGCAGGCUAAUGUGCACUTT	AGUGCACAUUAGCCUGCCATT	312	C19	878	255	1.11	-1.22	1926	RP2	6102	retinitis pigmentosa 2 (X-linked recessive)
SKI-RSI-1335	AGGGCAAAGGAGUGCUUGATT	UCAAGCACUCCUUUGCCCUTT	358	D15	1015	240	1.13	-1.22	1927	INSRR	3645	insulin receptor-related receptor
SKI-RSI-15065	AUGACGAAGUCGUCUGUGUTT	ACACAGACGACUUCGUCAUTT	335	J9	1194	304	1.1	-1.22	1928	ULK1	8408	unc-51-like kinase 1 (C. elegans)
SKI-RSI-11292	UUAGGUAGACGUCGCGCUCTT	GAGCGCGACGUCUACCUAATT	303	K18	1204	347	1.1	-1.22	1929	RP3-402G11.12	80305	hypothetical protein PP2447
SKI-RSI-4980	UGGGUACCUGAAGGAUGUGTT	CACAUCCUUCAGGUACCCATT	300	C4	937	241	1.13	-1.22	1930	FGA	2243	fibrinogen alpha chain
SKI-RSI-5193	UUAAAGCGAUGCUGCCAGGTT	CCUGGCAGCAUCGCUUUAATT	314	G9	1137	244	1.1	-1.22	1931	IFNGR1	3459	interferon gamma receptor 1
NA	NA	NA	346	J19	1096	255	1.11	-1.22	1932	no annotation	NA	NA
SKI-RSI-13329	UAAGUUAUCCAAUGAAAUGTT	CAUUUCAUUGGAUAACUUATT	349	G22	1180	229	1.09	-1.22	1933	IFNGR2	3460	interferon gamma receptor 2 (interferon gamma transducer 1)
SKI-RSI-14292	UUGCGUCCGAGCUAUUGCUTT	AGCAAUAGCUCGGACGCAATT	340	I15	1213	343	1.09	-1.22	1934	TNFRSF4	7293	tumor necrosis factor receptor superfamily, member 4
SKI-RSI-14401	UAAUUAGUGACAACAUUACTT	GUAAUGUUGUCACUAAUUATT	363	M3	1184	230	1.13	-1.22	1935	VAMP3	9341	vesicle-associated membrane protein 3 (cellubrevin)
SKI-RSI-16068	AUCUGGUCCAGCACGGUCCTT	GGACCGUGCUGGACCAGAUTT	314	K1	1022	212	1.16	-1.22	1936	MZF1	7593	myeloid zinc finger 1
NA	NA	NA	303	L23	937	310	1.13	-1.22	1937	no annotation	NA	NA
SKI-RSI-5354	UGUGGUCAAAUGCAGGCUGTT	CAGCCUGCAUUUGACCACATT	342	I4	1177	309	1.11	-1.22	1938	CCNT1	904	cyclin T1
SKI-RSI-7787	UGCAUCAUCUCCGACUCUCTT	GAGAGUCGGAGAUGAUGCATT	361	K5	1131	198	1.12	-1.22	1939	TIMP3	7078	TIMP metallopeptidase inhibitor 3 (Sorsby fundus dystrophy, pseudoinflammatory)
SKI-RSI-13636	UUUUCUGAUAAUGGGUAUCTT	GAUACCCAUUAUCAGAAAATT	358	F23	829	112	1.15	-1.22	1940	RAGE	5891	renal tumor antigen
SKI-RSI-11431	UGAAGGGUGUGAACCGGAATT	UUCCGGUUCACACCCUUCATT	361	E16	929	227	1.12	-1.22	1941	TSTA3	7264	tissue specific transplantation antigen P35B
SKI-RSI-17037	UUGUCCAGAAAAUCAAAUCTT	GAUUUGAUUUUCUGGACAATT	358	N3	1053	160	1.15	-1.22	1942	C1orf198	84886	chromosome 1 open reading frame 198
SKI-RSI-10547	AAAUCUGUAAGCUCUGCUGTT	CAGCAGAGCUUACAGAUUUTT	304	E21	919	221	1.11	-1.22	1943	OR6A2	8590	olfactory receptor, family 6, subfamily A, member 2
SKI-RSI-2242	UCGGAGCUCUUCACUGUUCTT	GAACAGUGAAGAGCUCCGATT	358	J18	1172	442	1.11	-1.22	1944	STK17A	9263	serine/threonine kinase 17a (apoptosis-inducing)
NA	NA	NA	351	K19	1052	305	1.13	-1.21	1945	no annotation	NA	NA
SKI-RSI-10146	AACCGUUCUUGGAGAAAGUTT	ACUUUCUCCAAGAACGGUUTT	322	C6	1266	235	1.08	-1.21	1946	HARSL	23438	histidyl-tRNA synthetase-like
SKI-RSI-10918	UCUCGAACAUGUCUUCGCATT	UGCGAAGACAUGUUCGAGATT	344	L15	1312	236	1.08	-1.21	1947	FOXL2	668	forkhead box L2
SKI-RSI-5699	UGCUAACAUGACUGCCUCCTT	GGAGGCAGUCAUGUUAGCATT	338	D4	912	145	1.12	-1.21	1948	NR4A3	8013	nuclear receptor subfamily 4, group A, member 3
SKI-RSI-14570	UCGCGGUGGAUGAUGCCUUTT	AAGGCAUCAUCCACCGCGATT	309	E20	1160	204	1.1	-1.21	1949	ULK1	8408	unc-51-like kinase 1 (C. elegans)
SKI-RSI-14045	UUGAGAUUUCUGAGGUUGATT	UCAACCUCAGAAAUCUCAATT	343	G19	879	236	1.12	-1.21	1950	WNK3	65267	WNK lysine deficient protein kinase 3
SKI-RSI-3400	UGAUGCUAUACUCCCAGCCTT	GGCUGGGAGUAUAGCAUCATT	361	E4	1037	228	1.13	-1.21	1951	DYSF	8291	dysferlin, limb girdle muscular dystrophy 2B (autosomal recessive)
SKI-RSI-9446	UCAAAGAGGGCUCGGUCAUTT	AUGACCGAGCCCUCUUUGATT	310	E8	1184	301	1.1	-1.21	1952	ACTRT1	139741	actin-related protein T1
SKI-RSI-3425	CCAUGUAGGUUGCACAGAGTT	CUCUGUGCAACCUACAUGGTT	339	F16	1047	291	1.1	-1.21	1953	ALG3	10195	asparagine-linked glycosylation 3 homolog (S. cerevisiae, alpha-1,3-mannosyltransferase)
SKI-RSI-1794	AGCAAUGCCAGCAAGCUGATT	UCAGCUUGCUGGCAUUGCUTT	359	B8	946	177	1.16	-1.21	1954	PIK3R4	30849	phosphoinositide-3-kinase, regulatory subunit 4, p150
SKI-RSI-13710	ACGCGUGUCUUUACCCCAUTT	AUGGGGUAAAGACACGCGUTT	319	B21	969	247	1.13	-1.21	1955	HMHA1	23526	histocompatibility (minor) HA-1
SKI-RSI-21127	AUAUAGCGGAAAAAGGCACTT	GUGCCUUUUUCCGCUAUAUTT	310	I16	1143	262	1.09	-1.21	1956	ZIC2	7546	Zic family member 2 (odd-paired homolog, Drosophila)
SKI-RSI-1190	CUGGAAUGGGACACCUGAUTT	AUCAGGUGUCCCAUUCCAGTT	342	B22	1083	280	1.14	-1.21	1957	IRAK2	3656	interleukin-1 receptor-associated kinase 2
SKI-RSI-15659	AGAUCCGUGUCAUAGGGCATT	UGCCCUAUGACACGGAUCUTT	326	E18	1274	222	1.08	-1.21	1958	SPI1	6688	spleen focus forming virus (SFFV) proviral integration oncogene spi1
SKI-RSI-5347	UGGCUUGUCCUUCAGUGGUTT	ACCACUGAAGGACAAGCCATT	308	C18	1094	266	1.1	-1.21	1959	PPL	5493	periplakin
SKI-RSI-20077	UUUUUGCAGAGUGGGUCCCTT	GGGACCCACUCUGCAAAAATT	345	N19	1298	222	1.08	-1.21	1960	ACOX2	8309	acyl-Coenzyme A oxidase 2, branched chain
NA	NA	NA	361	B23	1041	158	1.16	-1.21	1961	no annotation	NA	NA
NA	NA	NA	308	B15	1242	264	1.1	-1.21	1962	no annotation	NA	NA
SKI-RSI-1273	UUUCUCCUGGGUCCUCUUGTT	CAAGAGGACCCAGGAGAAATT	331	L4	1193	174	1.11	-1.21	1963	MAPKAPK2	9261	mitogen-activated protein kinase-activated protein kinase 2
SKI-RSI-11001	UCACGGAUGAUAUCUCUCATT	UGAGAGAUAUCAUCCGUGATT	327	G22	1020	257	1.09	-1.21	1964	MAGED1	9500	melanoma antigen family D, 1
SKI-RSI-14987	UGCUCACACUGAGCCAAUGTT	CAUUGGCUCAGUGUGAGCATT	345	J6	1127	417	1.09	-1.21	1965	CD5L	922	CD5 molecule-like
SKI-RSI-9097	AUGUUUUCUACGCCGUAGUTT	ACUACGGCGUAGAAAACAUTT	342	D18	1091	303	1.11	-1.21	1966	ZNF680	340252	zinc finger protein 680
SKI-RSI-8658	UCCGUAGCACAUCUUGCUGTT	CAGCAAGAUGUGCUACGGATT	312	O21	854	252	1.14	-1.21	1967	GNAI2	2771	guanine nucleotide binding protein (G protein), alpha inhibiting activity polypeptide 2
SKI-RSI-4330	AGAGUCAGCAGGUUCAGAGTT	CUCUGAACCUGCUGACUCUTT	359	B17	906	254	1.15	-1.21	1968	MADD	8567	MAP-kinase activating death domain
SKI-RSI-13519	UUCACUUUUUUGCCGUCAATT	UUGACGGCAAAAAAGUGAATT	341	M19	1273	291	1.09	-1.21	1969	RAB19B	401409	GTP-binding protein RAB19B
SKI-RSI-6263	UUCACUCAGAGCAGUAAUCTT	GAUUACUGCUCUGAGUGAATT	342	A1	450	111	1.23	-1.21	1970	ST13	6767	suppression of tumorigenicity 13 (colon carcinoma) (Hsp70 interacting protein)
SKI-RSI-17125	AGUAAUUGAGAGAUACAAGTT	CUUGUAUCUCUCAAUUACUTT	356	G12	828	140	1.14	-1.21	1971	PDE8B	8622	phosphodiesterase 8B
SKI-RSI-6059	ACAAACAGCUCCCUCACCATT	UGGUGAGGGAGCUGUUUGUTT	351	F10	849	192	1.14	-1.21	1972	PSMC5	5705	proteasome (prosome, macropain) 26S subunit, ATPase, 5
SKI-RSI-11641	AUGAUGUAUGACCCCACACTT	GUGUGGGGUCAUACAUCAUTT	304	M1	949	213	1.17	-1.21	1973	STXBP1	6812	syntaxin binding protein 1
SKI-RSI-21133	AUUUCUUCCUACUAGACUGTT	CAGUCUAGUAGGAAGAAAUTT	308	F9	1296	221	1.08	-1.21	1974	DSG2	1829	desmoglein 2
NA	NA	NA	351	K8	1169	273	1.12	-1.21	1975	no annotation	NA	NA
SKI-RSI-6074	UGGCGUUGAUCAUGGUCACTT	GUGACCAUGAUCAACGCCATT	322	K19	1250	311	1.08	-1.21	1976	SUPT16H	11198	suppressor of Ty 16 homolog (S. cerevisiae)
SKI-RSI-18139	UAACACGGGACACGCGAAUTT	AUUCGCGUGUCCCGUGUUATT	354	K17	1027	251	1.11	-1.21	1977	CORO1B	57175	coronin, actin binding protein, 1B
SKI-RSI-11614	UGCUGAUAAUGACGGGUACTT	GUACCCGUCAUUAUCAGCATT	341	O20	1075	224	1.12	-1.21	1978	SEMA4B	10509	sema domain, immunoglobulin domain (Ig), transmembrane domain (TM) and short cytoplasmic domain, (semaphorin) 4B
SKI-RSI-10928	AUCCUCAGCACUGCGGCGGTT	CCGCCGCAGUGCUGAGGAUTT	342	M8	1197	217	1.1	-1.21	1979	GAST	2520	gastrin
SKI-RSI-2471	AACCCUGUGGUCUUAGCUGTT	CAGCUAAGACCACAGGGUUTT	356	E12	864	188	1.13	-1.21	1980	NEK6	10783	NIMA (never in mitosis gene a)-related kinase 6
SKI-RSI-5305	AUCAUGUCUUCCUUUGGCCTT	GGCCAAAGGAAGACAUGAUTT	307	K18	1205	245	1.09	-1.21	1981	IL12RB2	3595	interleukin 12 receptor, beta 2
SKI-RSI-17091	AAAUGAGCUGCAGGACCCGTT	CGGGUCCUGCAGCUCAUUUTT	343	M7	1319	268	1.1	-1.21	1982	CROT	54677	carnitine O-octanoyltransferase
SKI-RSI-16049	AGAUGGCCAUGGACUCGGGTT	CCCGAGUCCAUGGCCAUCUTT	329	D10	1095	201	1.1	-1.21	1983	NTN1	9423	netrin 1
SKI-RSI-14241	AGAGCCGGAUCAGAGUUGCTT	GCAACUCUGAUCCGGCUCUTT	329	M1	829	133	1.17	-1.21	1984	PCSK1N	27344	proprotein convertase subtilisin/kexin type 1 inhibitor
SKI-RSI-4006	ACUCUUCUCUUCCAGGCUGTT	CAGCCUGGAAGAGAAGAGUTT	331	B24	836	168	1.18	-1.21	1985	GAD1	2571	glutamate decarboxylase 1 (brain, 67kDa)
SKI-RSI-10435	ACUUGGAGGACAGGGUCAGTT	CUGACCCUGUCCUCCAAGUTT	334	F19	937	233	1.1	-1.2	1986	CHRM5	1133	cholinergic receptor, muscarinic 5
SKI-RSI-11876	AAUAUUUGUCAGGCAUGGGTT	CCCAUGCCUGACAAAUAUUTT	354	P9	915	170	1.18	-1.2	1987	PGK2	5232	phosphoglycerate kinase 2
SKI-RSI-1493	ACAGCUGAUCCACAUCCGATT	UCGGAUGUGGAUCAGCUGUTT	339	J12	1263	284	1.08	-1.2	1988	CDKL1	8814	cyclin-dependent kinase-like 1 (CDC2-related kinase)
SKI-RSI-9091	UGCCAGGGUUAUGAUUUCUTT	AGAAAUCAUAACCCUGGCATT	341	J17	1167	330	1.09	-1.2	1989	DKFZp686D0972	345651	similar to RIKEN cDNA 4732495G21 gene
SKI-RSI-15764	UCCCCACGGAAGUAGUACUTT	AGUACUACUUCCGUGGGGATT	322	B8	1224	302	1.09	-1.2	1990	MAG	4099	malignancy-associated protein
SKI-RSI-21404	UCUUCUGAAAGUCAAACAGTT	CUGUUUGACUUUCAGAAGATT	347	L17	1024	234	1.11	-1.2	1991	RNF13	11342	ring finger protein 13
NA	NA	NA	361	N19	1061	314	1.12	-1.2	1992	no annotation	NA	NA
SKI-RSI-15126	AAACAGUUUAGUCAAACACTT	GUGUUUGACUAAACUGUUUTT	327	L9	1054	185	1.08	-1.2	1993	HLX1	3142	H2.0-like homeobox 1 (Drosophila)
SKI-RSI-1120	AGGUGAGGAAAUCACCUCCTT	GGAGGUGAUUUCCUCACCUTT	361	F6	1092	239	1.12	-1.2	1994	FER	2241	fer (fps/fes related) tyrosine kinase (phosphoprotein NCP94)
SKI-RSI-16893	UGAUCACAGAGCUGACAGUTT	ACUGUCAGCUCUGUGAUCATT	344	G15	1123	263	1.09	-1.2	1995	FBXL6	26233	F-box and leucine-rich repeat protein 6
SKI-RSI-6491	AGAAGGACUCCAGACAGCATT	UGCUGUCUGGAGUCCUUCUTT	321	C6	802	214	1.12	-1.2	1996	NR0B2	8431	nuclear receptor subfamily 0, group B, member 2
NA	NA	NA	335	C2	1134	204	1.12	-1.2	1997	no annotation	NA	NA
SKI-RSI-8825	ACGUACAAAGGUCAGAAGUTT	ACUUCUGACCUUUGUACGUTT	316	M24	1303	247	1.12	-1.2	1998	FLJ16231	388561	FLJ16231 protein
SKI-RSI-5931	UCGAGUGUGGGUUUUCAGGTT	CCUGAAAACCCACACUCGATT	321	M9	1084	222	1.09	-1.2	1999	BCL6	604	B-cell CLL/lymphoma 6 (zinc finger protein 51)
[truncated: 18,955 more rows]

## Sheet: 2 - siRNA target efficienies
	Individual siRNA (29 targeting 8 genes)		Groups of siRNA targeting the same gene (8 genes)
Knockdown efficiency (qPCR)	Number	Percentage	Number	Percentage
> 75%	6	0.21	4	0.5
> 66%	11	0.38	5	0.63
> 50%	16	0.55	7	0.88
> 33%	26	0.9	8	1
< 33%	3	0.1	0	0
Total	29 siRNA		8 genes

## Sheet: 3 - off-target efficiencies
rank	id	siRNA sequence (guide strand 5' -> 3')	siRNA sequence (passenger strand 5' -> 3')	intended target	TGFBR1 mRNA	TGFBR2 mRNA	Effect on TGFBR1	Effect on TGFBR2	category	data sources	biological replicates (4 technical for qPCR, 2 for branched DNA)
1	SKI-RSI-16906	UCCUUGGUCCAUUAGGAGATT	UCUCCUAAUGGACCAAGGATT	SNX1	0.61	0.22	weak	strong	R1 and R2	branched DNA	1
2	SKI-RSI-7097	AUCUAAACUCCUCUGGAGCTT	GCUCCAGAGGAGUUUAGAUTT	CYP7B1	0.76	0.38	none	strong	R2	branched DNA	1
3	SKI-RSI-6317	UCCUUGGUCUCAUCUGCCUTT	AGGCAGAUGAGACCAAGGATT	BIN1	1.05	0.43	none	strong	R2	branched DNA	1
4	SKI-RSI-12998	UCCUUGGUGUAUUCUAACATT	UGUUAGAAUACACCAAGGATT	EIF2S1	0.93	0.42	none	strong	R2	branched DNA	1
5	SKI-RSI-11162	UCAUAGCUCUGGCAUCGUCTT	GACGAUGCCAGAGCUAUGATT	PPARD	1.11	0.41	none	strong	R2	branched DNA	1
6	SKI-RSI-7049	AUGGUGUUUGCAAGCUCCUTT	AGGAGCUUGCAAACACCAUTT	S100A12	1	0.36	none	strong	R2	branched DNA	1
7	SKI-RSI-4615	UGAUAGCACCAACACAAAGTT	CUUUGUGUUGGUGCUAUCATT	SARM1	0.44	0.74	strong	weak	R1 and R2	branched DNA	1
8	SKI-RSI-17107	UGCUUGAGUAGUGCUAGUUTT	AACUAGCACUACUCAAGCATT	KIF9	0.71	0.58	weak	strong	R1 and R2	branched DNA	1
9	SKI-RSI-20876	UUUGGCUUCUUCUAGUGACTT	GUCACUAGAAGAAGCCAAATT	LOC440268	0.91	0.51	none	strong	R2	branched DNA	1
10	SKI-RSI-11482	UGAUGUUGUCUUGUCUGGUTT	ACCAGACAAGACAACAUCATT	OR2AG1	0.44	0.42	strong	strong	R1 and R2	branched DNA	1
11	SKI-RSI-2252	CUCCUUGGCACACUUCUCATT	UGAGAAGUGUGCCAAGGAGTT	PRKACG	0.93	0.34	none	strong	R2	branched DNA	1
12	SKI-RSI-8120	AUUGUUCCGGAAAUAGGUCTT	GACCUAUUUCCGGAACAAUTT	FRZB	1.15	0.72	none	weak	R2	branched DNA	1
13	SKI-RSI-20075	UGGACAUGGAGUGGCCUGATT	UCAGGCCACUCCAUGUCCATT	RBPSUH	1.09	0.55	none	strong	R2	branched DNA	1
14	SKI-RSI-2573	UCCAGCUGUUUCGUUCCUCTT	GAGGAACGAAACAGCUGGATT	AKAP13	0.85	0.36	none	strong	R2	branched DNA	1
15	SKI-RSI-13960	AUGUAUAGGUAGUGCACAGTT	CUGUGCACUACCUAUACAUTT	EIF2AK4	0.98	0.35	none	strong	R2	branched DNA	1
16	SKI-RSI-10137	UUGCAAGCCCAGAUCAGACTT	GUCUGAUCUGGGCUUGCAATT	MYF6	0.92	0.74	none	weak	R2	branched DNA	1
17	SKI-RSI-10506	UAUAACUCUCAGGGGAUAUTT	AUAUCCCCUGAGAGUUAUATT	ATP1B2	1.07	0.4	none	strong	R2	branched DNA	1
18	SKI-RSI-21321	AUUGAAGCCACCAUUCUCCTT	GGAGAAUGGUGGCUUCAAUTT	KLHL20	0.23	0.94	strong	none	R1	branched DNA	1
19	SKI-RSI-21216	UUAUUGGGCAAAAUCCGGGTT	CCCGGAUUUUGCCCAAUAATT	TBXAS1	0.88	0.72	none	weak	R2	branched DNA	1
20	SKI-RSI-14894	AAGUGCAUUCCGUGCAAUCTT	GAUUGCACGGAAUGCACUUTT	RAB7	0.92	0.59	none	strong	R2	branched DNA	1
21	SKI-RSI-12290	AACAUAGCCUCAUACAAGGTT	CCUUGUAUGAGGCUAUGUUTT	ALDH18A1	0.7	0.25	weak	strong	R1 and R2	branched DNA	1
22	SKI-RSI-563	AAUGGGAGACAAGCCAAUUTT	AAUUGGCUUGUCUCCCAUUTT	NUTF2	0.77	0.25	none	strong	R2	branched DNA	1
23	SKI-RSI-17324	AUCCUUGUCUGGAACAGUGTT	CACUGUUCCAGACAAGGAUTT	ALDH1L1	1.33	0.25	none	strong	R2	branched DNA	1
24	SKI-RSI-4635	AUCCUUGGAGAUGAGCUGGTT	CCAGCUCAUCUCCAAGGAUTT	TGM2	0.72	0.16	weak	strong	R1 and R2	branched DNA	1
25	SKI-RSI-8621	AUGUAUAGUCACGCAGUUCTT	GAACUGCGUGACUAUACAUTT	ZNF417	0.98	0.24	none	strong	R2	branched DNA	1
26	SKI-RSI-9129	AUGGCUAUUCCUGACCACGTT	CGUGGUCAGGAAUAGCCAUTT	PDE4A	0.93	0.26	none	strong	R2	branched DNA	1
27	SKI-RSI-9401	ACCUUACCUUGUCGACGAATT	UUCGUCGACAAGGUAAGGUTT	LOC132205	0.7	0.56	weak	strong	R1 and R2	branched DNA	1
28	SKI-RSI-529	UCCAGCUGCAUUCCUCGCUTT	AGCGAGGAAUGCAGCUGGATT	IKBKG	0.75	0.35	weak	strong	R1 and R2	branched DNA	1
29	SKI-RSI-6224	AUCCUUGGCCAGUUUGGUCTT	GACCAAACUGGCCAAGGAUTT	CCL11	1.19	0.15	none	strong	R2	branched DNA	1
30	SKI-RSI-15707	UUUCAGCAAUACAAGCCCGTT	CGGGCUUGUAUUGCUGAAATT	DSTN	0.39	0.68	strong	weak	R1 and R2	branched DNA	1
31	SKI-RSI-2474	UCUCAUUUACCCUUUGGGGTT	CCCCAAAGGGUAAAUGAGATT	RPS6KL1	0.67	0.33	weak	strong	R1 and R2	branched DNA	1
32	SKI-RSI-8776	UGGAAGACGCUUUAAAGGCTT	GCCUUUAAAGCGUCUUCCATT	ZNF616	0.85	0.48	none	strong	R2	branched DNA	1
33	SKI-RSI-11190	UUAUCCUGAUCACGUCUAGTT	CUAGACGUGAUCAGGAUAATT	EDARADD	0.65	0.14	weak	strong	R1 and R2	branched DNA	1
34	SKI-RSI-7108	AGCCUCUGGAGAAUCUCCUTT	AGGAGAUUCUCCAGAGGCUTT	VCL	1.04	0.6	none	strong	R2	branched DNA	1
35	SKI-RSI-8376	UUGUAAAAACCAGGCGACCTT	GGUCGCCUGGUUUUUACAATT	SLC28A2	1.48	0.33	none	strong	R2	branched DNA	1
36	SKI-RSI-3793	UUCAAGGUCAGUCUCUGGGTT	CCCAGAGACUGACCUUGAATT	GOSR2	1.07	0.51	none	strong	R2	branched DNA	1
37	SKI-RSI-5322	AGCGUCCUGAAGACUGGAUTT	AUCCAGUCUUCAGGACGCUTT	EPB41L4B	0.27	1.03	strong	none	R1	branched DNA	1
38	SKI-RSI-14282	UCUGUCAUAGGAUCCAAAATT	UUUUGGAUCCUAUGACAGATT	PDZD8	0.74	0.75	weak	weak	R1 and R2	qPCR	2
39	SKI-RSI-16572	AUAAGCAGUGAGAACGAGCTT	GCUCGUUCUCACUGCUUAUTT	C2orf28	0.5	1.26	strong	none	R1	branched DNA	1
40	SKI-RSI-10292	UCUCGCUGACGAAGCAGUATT	UACUGCUUCGUCAGCGAGATT	GPR68	1.1	0.75	none	weak	R2	branched DNA (R1), qPCR (R2)	2
41	SKI-RSI-19461	UGUACUUCUCCUUGGAGAATT	UUCUCCAAGGAGAAGUACATT	SH2D3C	0.8	0.64	none	weak	R2	branched DNA	1
42	SKI-RSI-21285	UGUGCUUGGUCACGGACACTT	GUGUCCGUGACCAAGCACATT	ATP2A3	1.86	0.27	none	strong	R2	branched DNA	1
43	SKI-RSI-11629	UGUAGUGAAUUCCAAAGAGTT	CUCUUUGGAAUUCACUACATT	GHRHR	0.47	0.41	strong	strong	R1 and R2	branched DNA	1
44	SKI-RSI-7243	AAUCCUCUGGUGACUGCUGTT	CAGCAGUCACCAGAGGAUUTT	CAMP	1.13	0.54	none	strong	R2	branched DNA	1
45	SKI-RSI-3534	GAGGUUGUUGUUGAGCUCGTT	CGAGCUCAACAACAACCUCTT	PAWR	0.96	0.73	none	weak	R2	branched DNA	2
46	SKI-RSI-17313	AGCUUAUCCAACAGACGUCTT	GACGUCUGUUGGAUAAGCUTT	ALDH1A2	1.07	0.29	none	strong	R2	branched DNA	1
47	SKI-RSI-15674	UUGUGCUGCAUACGGAGCCTT	GGCUCCGUAUGCAGCACAATT	SOX10	1.69	0.45	none	strong	R2	branched DNA	1
48	SKI-RSI-9824	AGACUGCAAAUAUUCCUGATT	UCAGGAAUAUUUGCAGUCUTT	GALR1	1.31	0.49	none	strong	R2	branched DNA	1
49	SKI-RSI-21376	UCAUAAGCAUGCUCCACACTT	GUGUGGAGCAUGCUUAUGATT	ACSL5	0.14	0.62	strong	weak	R1 and R2	branched DNA	1
50	SKI-RSI-7683	UUUUCCUGGCCUCUGAUCCTT	GGAUCAGAGGCCAGGAAAATT	IGF1	0.99	0.15	none	strong	R2	branched DNA	1
51	SKI-RSI-579	CUUGACUUCUGGGGUCCACTT	GUGGACCCCAGAAGUCAAGTT	RHOA	0.92	0.94	none	none	false positive	branched DNA	2
52	SKI-RSI-15564	AUGCCAUUGUGCAUUGUCATT	UGACAAUGCACAAUGGCAUTT	TFEC	0.85	0.36	none	strong	R2	branched DNA	1
53	SKI-RSI-20682	UAUCUCAUGAAAGCGCUUCTT	GAAGCGCUUUCAUGAGAUATT	TBX18	1.12	0.25	none	strong	R2	branched DNA	1
54	SKI-RSI-7222	UCUACCCAGAACUCCACGATT	UCGUGGAGUUCUGGGUAGATT	CRP	0.14	1.01	strong	none	R1	branched DNA	1
55	SKI-RSI-20817	UAGCAUUCAUUUUCCGUGGTT	CCACGGAAAAUGAAUGCUATT	KBTBD10	0.72	0.27	weak	strong	R1 and R2	branched DNA	1
56	SKI-RSI-861	CCACUGGUGUGGGCCAUAATT	UUAUGGCCCACACCAGUGGTT	NA	1.38	0.51	none	strong	R2	branched DNA	1
57	SKI-RSI-3682	ACAGCCUCGAACACUGACATT	UGUCAGUGUUCGAGGCUGUTT	KLF9	1.04	0.58	none	strong	R2	branched DNA	1
58	SKI-RSI-2099	GAAGGUGUGAGUGAGGUCATT	UGACCUCACUCACACCUUCTT	PSCD4	0.19	1.17	strong	none	R1	branched DNA	1
59	SKI-RSI-7738	AUCUACACACACGCAAGAATT	UUCUUGCGUGUGUGUAGAUTT	TNFSF13 // TNFSF12-TNFSF13	1.48	0.73	none	weak	R2	branched DNA	2
60	SKI-RSI-591	GAGCAGCUCUCGUAGCCAUTT	AUGGCUACGAGAGCUGCUCTT	RHOA	1.01	0.33	none	strong	R2	branched DNA	1
61	SKI-RSI-7834	UGAAUAACCCUCUGGACAGTT	CUGUCCAGAGGGUUAUUCATT	ANGPTL3	0.45	0.83	strong	none	R1	branched DNA	1
62	SKI-RSI-15988	AGGCAACAGGGAUGAGAUGTT	CAUCUCAUCCCUGUUGCCUTT	SELPLG	0.93	0.2	none	strong	R2	branched DNA	1
63	SKI-RSI-17001	ACCAUGUCGGCCUUUUCAATT	UUGAAAAGGCCGACAUGGUTT	HADHA	0.35	0.5	strong	strong	R1 and R2	branched DNA	1
64	SKI-RSI-3406	GAUGAAGAAGAGCGCAGCATT	UGCUGCGCUCUUCUUCAUCTT	PLXDC1	1.27	1.08	none	none	false positive	branched DNA	2
65	SKI-RSI-17719	AUGGAGUAGCAUCACUCUCTT	GAGAGUGAUGCUACUCCAUTT	ITGB1BP2	1.1	0.33	none	strong	R2	branched DNA	1
66	SKI-RSI-7663	AGAUCCAGGAUUACGCCAGTT	CUGGCGUAAUCCUGGAUCUTT	UNC5C	0.88	0.72	none	weak	R2	branched DNA	2
67	SKI-RSI-16483	UACAUGAUGUAAACGAUAATT	UUAUCGUUUACAUCAUGUATT	USP25	0.44	0.54	strong	strong	R1 and R2	branched DNA	1
68	SKI-RSI-9262	UGGCCGUCAAUGUAUUUCUTT	AGAAAUACAUUGACGGCCATT	IL5	1.25	0.7	none	weak	R2	branched DNA	1
69	SKI-RSI-9166	ACUUUGGACAUGACCGGCUTT	AGCCGGUCAUGUCCAAAGUTT	HDAC1	1.2	0.51	none	strong	R2	branched DNA	1
70	SKI-RSI-18809	AGCUCAAACAGUAUCUGGUTT	ACCAGAUACUGUUUGAGCUTT	VIPR2	1.45	0.7	none	weak	R2	branched DNA (R1), qPCR (R2)	2
71	SKI-RSI-10407	AGAUCACCGCGUAGACAACTT	GUUGUCUACGCGGUGAUCUTT	NPBWR1	1.01	0.65	none	weak	R2	branched DNA	2
72	SKI-RSI-16459	UCAAGUGCAGUAGUAGAUGTT	CAUCUACUACUGCACUUGATT	CREBZF	1.09	0.51	none	strong	R2	branched DNA	1
73	SKI-RSI-9990	AGACUACUGUGGCCAGUAATT	UUACUGGCCACAGUAGUCUTT	NA	1.22	1.1	none	none	false positive	branched DNA	2
74	SKI-RSI-20525	UUCCUUGGUACGGCCGCUCTT	GAGCGGCCGUACCAAGGAATT	YARS2	0.87	0.13	none	strong	R2	branched DNA	1
75	SKI-RSI-8103	UUGGAGCCCUUUCCUUUCUTT	AGAAAGGAAAGGGCUCCAATT	CCL21	1.07	0.26	none	strong	R2	branched DNA	1
76	SKI-RSI-5851	UCAAGUGCAUCUCCACAGCTT	GCUGUGGAGAUGCACUUGATT	GTF3C4	1.29	0.23	none	strong	R2	branched DNA	1
77	SKI-RSI-11686	UGCACCUGACUUUUCUCUGTT	CAGAGAAAAGUCAGGUGCATT	P2RY2	1.37	0.72	none	weak	R2	branched DNA (R1), qPCR (R2)	2
78	SKI-RSI-2535	UUCCUUGGCUGUGAUGCUCTT	GAGCAUCACAGCCAAGGAATT	ARHGEF2	0.93	0.11	none	strong	R2	branched DNA	1
79	SKI-RSI-146	CAGUCUCAUCGUCCUCAUCTT	GAUGAGGACGAUGAGACUGTT	KCNJ14	1.07	0.69	none	weak	R2	branched DNA	2
80	SKI-RSI-5403	AAUGCUGUUGGCAGCCAGATT	UCUGGCUGCCAACAGCAUUTT	CD180	0.71	0.11	weak	strong	R1 and R2	branched DNA	1
81	SKI-RSI-26	GAUGUUCCACAAAUUCCACTT	GUGGAAUUUGUGGAACAUCTT	BTRC // FBXW11	0.85	0.47	none	strong	R2	branched DNA	1
82	SKI-RSI-14271	UGGAGCUGCACAUAUUCCUTT	AGGAAUAUGUGCAGCUCCATT	CTF1	1.2	0.27	none	strong	R2	branched DNA	1
83	SKI-RSI-4078	AUGACACCUCAGUCCUUCCTT	GGAAGGACUGAGGUGUCAUTT	GTF2F2	0.38	0.88	strong	none	R1	branched DNA	1
84	SKI-RSI-8946	AUCCUGAGAUGUCAGCAGCTT	GCUGCUGACAUCUCAGGAUTT	SPTB	1.42	0.4	none	strong	R2	branched DNA	1
85	SKI-RSI-21028	AGGCUAUAAGCUCGCCUACTT	GUAGGCGAGCUUAUAGCCUTT	POLA2	0.84	0.25	none	strong	R2	branched DNA	1
86	SKI-RSI-21338	UCACCUUGCAGGAAGGAAGTT	CUUCCUUCCUGCAAGGUGATT	EXOSC5	1.26	0.71	none	weak	R2	branched DNA	2
87	SKI-RSI-15591	UCUGGUCUCAGCCAUUGAATT	UUCAAUGGCUGAGACCAGATT	ZNF215	0.26	1.08	strong	none	R1	branched DNA	1
88	SKI-RSI-5973	UUCAAUAGUUGUCAGAGGCTT	GCCUCUGACAACUAUUGAATT	TRAF5	1.35	1.62	none	none	false positive	branched DNA	1
89	SKI-RSI-14548	AAUUGGCUCCACAGUCUUUTT	AAAGACUGUGGAGCCAAUUTT	RASGRP3	1.23	0.44	none	strong	R2	branched DNA	1
90	SKI-RSI-10496	AUAUUCCGUAAAACGAACATT	UGUUCGUUUUACGGAAUAUTT	TARDBP	0.77	0.38	none	strong	R2	branched DNA	1
91	SKI-RSI-19443	AAAUGCUCCACCUCUCGGGTT	CCCGAGAGGUGGAGCAUUUTT	PDK4	0.37	0.28	strong	strong	R1 and R2	branched DNA	1
92	SKI-RSI-6137	AAAAACCCUUUCCUGGGGCTT	GCCCCAGGAAAGGGUUUUUTT	ITPR2	0.36	0.21	strong	strong	R1 and R2	branched DNA	1
93	SKI-RSI-14232	AUGUCUCAAAGUCAAAAAATT	UUUUUUGACUUUGAGACAUTT	CDC14A	0.92	0.58	none	strong	R2	branched DNA	1
94	SKI-RSI-9654	AUGGUGAGAAGACACAGGCTT	GCCUGUGUCUUCUCACCAUTT	FXYD5	1.33	0.54	none	strong	R2	branched DNA	1
95	SKI-RSI-2840	GGUGCCAGGCAUUUUAUCCTT	GGAUAAAAUGCCUGGCACCTT	STAT4	1.06	0.9	none	none	false positive	branched DNA	2
96	SKI-RSI-1899	AGCCCAUGCCCUUCACAAUTT	AUUGUGAAGGGCAUGGGCUTT	KSR2	0.71	0.89	weak	none	R1	branched DNA	2
97	SKI-RSI-21044	AGGAUCAGCAGCCCGUAGCTT	GCUACGGGCUGCUGAUCCUTT	CYP24A1	1.52	0.72	none	weak	R2	branched DNA (R1), qPCR (R2)	2
98	SKI-RSI-7803	AAGUCUGACUCGGUAAGUATT	UACUUACCGAGUCAGACUUTT	SPARC	0.87	0.72	none	weak	R2	branched DNA	1
99	SKI-RSI-3294	AUGUGUACAGCCCUCUUCCTT	GGAAGAGGGCUGUACACAUTT	MTAP	1.84	0.65	none	weak	R2	branched DNA (R1), qPCR (R2)	2
100	SKI-RSI-16782	UGCGUUUACGGUUCACACGTT	CGUGUGAACCGUAAACGCATT	NPR1	0.69	0.6	weak	strong	R1 and R2	branched DNA	1
101	SKI-RSI-19037	UUAUCCCAUAUGAGCUCAGTT	CUGAGCUCAUAUGGGAUAATT	UBA2	1.33	0.5	none	strong	R2	branched DNA	1
102	SKI-RSI-827	GUUCAGCAGCAGCAGACCATT	UGGUCUGCUGCUGCUGAACTT	NA	1.16	0.79	none	none	false positive	branched DNA	1
103	SKI-RSI-5532	AGCUUGUGCCAAGUGCCAUTT	AUGGCACUUGGCACAAGCUTT	IGSF2	0.92	0.33	none	strong	R2	branched DNA	1
104	SKI-RSI-3351	GGGCUGUCAAUGACAGCUUTT	AAGCUGUCAUUGACAGCCCTT	LTB4R2	0.82	0.6	none	strong	R2	branched DNA	1
105	SKI-RSI-15149	AUAUCCCGGGAGUUGUCGUTT	ACGACAACUCCCGGGAUAUTT	C2	1.1	0.37	none	strong	R2	branched DNA	1
106	SKI-RSI-6890	UUCCCUGCUACUGUUGCUUTT	AAGCAACAGUAGCAGGGAATT	IL1R1	0.84	0.72	none	weak	R2	branched DNA	1
107	SKI-RSI-11293	UUAUUUGGGUGGGCUGGGGTT	CCCCAGCCCACCCAAAUAATT	RP3-402G11.12	0.98	0.75	none	weak	R2	branched DNA (R1), qPCR (R2)	2
108	SKI-RSI-9368	UGCAUUGGCUCCCACUUCATT	UGAAGUGGGAGCCAAUGCATT	SERPINB2	0.26	0.33	strong	strong	R1 and R2	branched DNA	1
109	SKI-RSI-15695	UAACGUGUGUAUGUCUGGCTT	GCCAGACAUACACACGUUATT	HOXB6	0.3	0.69	strong	weak	R1 and R2	branched DNA	1
110	SKI-RSI-5643	UUUCCUGGUUGGUGAGCAGTT	CUGCUCACCAACCAGGAAATT	MBD4	1.29	0.36	none	strong	R2	branched DNA	1
111	SKI-RSI-10561	AGCGGUGCGUUUCAGGCUGTT	CAGCCUGAAACGCACCGCUTT	PCYT2	1.06	0.7	none	weak	R2	branched DNA	1
112	SKI-RSI-10400	AGUUCUCUCAAUUGCUUACTT	GUAAGCAAUUGAGAGAACUTT	RABIF	0.92	0.54	none	strong	R2	branched DNA	1
113	SKI-RSI-18518	UAUGCUCCUCUUCCUGUUCTT	GAACAGGAAGAGGAGCAUATT	WHSC1	1.43	0.57	none	strong	R2	branched DNA	1
114	SKI-RSI-17190	UCAAGGUGGACAAAGCUCUTT	AGAGCUUUGUCCACCUUGATT	A2M	0.74	0.29	weak	strong	R1 and R2	branched DNA	1
115	SKI-RSI-5345	UCCAAGUCGAGAAGAGACCTT	GGUCUCUUCUCGACUUGGATT	PPL	0.9	0.46	none	strong	R2	branched DNA	1
116	SKI-RSI-960	CAAACAGCGGUUGGAAUAATT	UUAUUCCAACCGCUGUUUGTT	NA	0.81	0.33	none	strong	R2	branched DNA	1
117	SKI-RSI-11455	AUAUAUACUGCUAUGGUCATT	UGACCAUAGCAGUAUAUAUTT	CNIH4	0.39	0.39	strong	strong	R1 and R2	branched DNA	1
118	SKI-RSI-2833	UUCGUCGAUGGCUUCGUCUTT	AGACGAAGCCAUCGACGAATT	DGKB	0.67	0.65	weak	weak	R1 and R2	branched DNA	1
119	SKI-RSI-15141	AUGGACAUUUACGGUAGUGTT	CACUACCGUAAAUGUCCAUTT	CDKN2A	0.44	0.46	strong	strong	R1 and R2	branched DNA	1
120	SKI-RSI-4382	UGUCUCCUCUCUUGUCCGUTT	ACGGACAAGAGAGGAGACATT	NA	0.95	0.7	none	weak	R2	branched DNA (R1), qPCR (R2)	2
121	SKI-RSI-5880	UCUUGGCUUUGACACCGAGTT	CUCGGUGUCAAAGCCAAGATT	GRAP2	0.48	0.39	strong	strong	R1 and R2	branched DNA	1
122	SKI-RSI-2955	AUGAUGUCAUCGGCUGUGGTT	CCACAGCCGAUGACAUCAUTT	MC2R	0.68	0.15	weak	strong	R1 and R2	qPCR	2
123	SKI-RSI-18653	AAUCAGGGCGGAGUAGGUGTT	CACCUACUCCGCCCUGAUUTT	KIAA0963	1.21	0.91	none	none	false positive	branched DNA	2
124	SKI-RSI-5822	AGCCAGAAACUCAGACACCTT	GGUGUCUGAGUUUCUGGCUTT	PRDM2	0.99	0.67	none	weak	R2	branched DNA	1
125	SKI-RSI-2018	UGGUGAAGAGGCACUUAACTT	GUUAAGUGCCUCUUCACCATT	ZMYND11	0.69	1.06	weak	none	R1	branched DNA	2
126	SKI-RSI-7066	AUGUUCCGCCUGCUUUUGCTT	GCAAAAGCAGGCGGAACAUTT	CACNB3	1.19	0.38	none	strong	R2	branched DNA	1
127	SKI-RSI-9813	UCUCGGAGGCAGUUCCAGCTT	GCUGGAACUGCCUCCGAGATT	GPR12	0.86	0.82	none	none	false positive	branched DNA	1
128	SKI-RSI-3283	CCCAAGUCAUCCUGGUUGUTT	ACAACCAGGAUGACUUGGGTT	NA	0.83	0.67	none	weak	R2	branched DNA	1
129	SKI-RSI-21253	UUGUCAAAGUGGAACGCUCTT	GAGCGUUCCACUUUGACAATT	CPSF1	0.83	0.29	none	strong	R2	branched DNA	1
130	SKI-RSI-3050	UUCUUUGGAGAGUCCGGUCTT	GACCGGACUCUCCAAAGAATT	NA	0.88	0.3	none	strong	R2	branched DNA	1
131	SKI-RSI-5793	ACUGGAUCAGUCGCAGAAUTT	AUUCUGCGACUGAUCCAGUTT	RCV1	1.15	0.38	none	strong	R2	branched DNA	1
132	SKI-RSI-2249	CAGAGCGAUCACCUUGAACTT	GUUCAAGGUGAUCGCUCUGTT	PHKG1	0.66	0.17	weak	strong	R1 and R2	branched DNA	1
133	SKI-RSI-17371	ACUACGACUCAGUGCCUGGTT	CCAGGCACUGAGUCGUAGUTT	NA	1	0.7	none	weak	R2	branched DNA (R1), qPCR (R2)	2
134	SKI-RSI-3818	UUUCCUGGCCUCCUGGAACTT	GUUCCAGGAGGCCAGGAAATT	IKBKG	0.94	0.29	none	strong	R2	branched DNA	1
135	SKI-RSI-402	GGGUUUUCCCAGUCACGACTT	GUCGUGACUGGGAAAACCCTT	NA	0.91	0.54	none	strong	R2	branched DNA	1
136	SKI-RSI-11195	UGAUGUUGAUCUGGGGCACTT	GUGCCCCAGAUCAACAUCATT	C1QTNF1	0.55	0.54	strong	strong	R1 and R2	branched DNA	1
137	SKI-RSI-6017	UCCUGGAAGUUUGACGUCCTT	GGACGUCAAACUUCCAGGATT	NA	0.88	1.41	none	none	false positive	branched DNA	1
138	SKI-RSI-8728	AUGCUCCCUCUCAUACUCUTT	AGAGUAUGAGAGGGAGCAUTT	NA	0.9	0.39	none	strong	R2	branched DNA	1
139	SKI-RSI-3708	AGUGGUACCACGAGCAAAGTT	CUUUGCUCGUGGUACCACUTT	SSRP1	0.88	0.66	none	weak	R2	branched DNA	1
140	SKI-RSI-610	GUUCUUGGGCUAUGUCCAATT	UUGGACAUAGCCCAAGAACTT	CCL20	0.89	0.32	none	strong	R2	branched DNA	1
141	SKI-RSI-3664	UGUGUAGCACAUGGGACACTT	GUGUCCCAUGUGCUACACATT	BIRC4	1.05	0.73	none	weak	R2	branched DNA	2
142	SKI-RSI-19884	UCCUUGUCCUUGGACAGUGTT	CACUGUCCAAGGACAAGGATT	SLC9A1	1.14	0.24	none	strong	R2	branched DNA	1
143	SKI-RSI-14638	AGCACUGCGAGUACUGUGUTT	ACACAGUACUCGCAGUGCUTT	CARD11	0.33	1.08	strong	none	R1	branched DNA	1
144	SKI-RSI-14704	UAUAGUCCACAGACACGCUTT	AGCGUGUCUGUGGACUAUATT	TNS1	0.92	0.97	none	none	false positive	branched DNA	1
145	SKI-RSI-1947	UUUGUUGUCCAGUGGUCCGTT	CGGACCACUGGACAACAAATT	SRPK1	1.13	0.43	none	strong	R2	branched DNA	1
146	SKI-RSI-188	CACUUCCCGGAUACUCAGATT	UCUGAGUAUCCGGGAAGUGTT	PSCD1	0.96	0.33	none	strong	R2	branched DNA	1
147	SKI-RSI-12173	UGCAGUGAUAAAGGCUACATT	UGUAGCCUUUAUCACUGCATT	OR5B12	0.34	0.67	strong	weak	R1 and R2	branched DNA	1
149	SKI-RSI-5805	UCCAUGGAUGCAGAAGUCCTT	GGACUUCUGCAUCCAUGGATT	HBEGF	0.96	0.56	none	strong	R2	branched DNA	1
150	SKI-RSI-316	AGACGGCAAACGACUGUCCTT	GGACAGUCGUUUGCCGUCUTT	NA	1.27	0.75	none	weak	R2	branched DNA (R1), qPCR (R2)	2
151	SKI-RSI-14962	UCCCGUACUGGUUCUGGGGTT	CCCCAGAACCAGUACGGGATT	CD19	1.1	0.81	none	none	false positive	branched DNA	2
152	SKI-RSI-6921	AACUGGUUCAGGUACUUCCTT	GGAAGUACCUGAACCAGUUTT	IKBKB	0.95	0.71	none	weak	R2	branched DNA (R1), qPCR (R2)	2
153	SKI-RSI-15253	AUUAUGUCCUCUACGAUUATT	UAAUCGUAGAGGACAUAAUTT	MLF1	0.76	0.49	none	strong	R2	branched DNA	1
154	SKI-RSI-19390	AGAGAUUCCUUUUCUUCACTT	GUGAAGAAAAGGAAUCUCUTT	GOT2	0.24	0.79	strong	none	R1	branched DNA	1
155	SKI-RSI-8752	UCAAGCCCAGAGGUGUCAUTT	AUGACACCUCUGGGCUUGATT	GRIA2	1.24	1	none	none	false positive	branched DNA	2
156	SKI-RSI-2939	GAGUGACCUGCUCCUCUAATT	UUAGAGGAGCAGGUCACUCTT	NCAM1	1.01	0.61	none	weak	R2	branched DNA	1
157	SKI-RSI-12708	UCUGCAACGUAGAGGUUAUTT	AUAACCUCUACGUUGCAGATT	ELA2B	0.22	0.79	strong	none	R1	branched DNA	1
158	SKI-RSI-14655	AUAGACCAUCCCCCUUCUUTT	AAGAAGGGGGAUGGUCUAUTT	BLK	0.46	0.95	strong	none	R1	qPCR (R1), branched DNA (R2)	2
159	SKI-RSI-270	CCUCAAUUGACACUUGCCUTT	AGGCAAGUGUCAAUUGAGGTT	RAB6A	1	0.8	none	none	false positive	branched DNA	2
160	SKI-RSI-2458	UCCACGAUGAAGGGAUGCUTT	AGCAUCCCUUCAUCGUGGATT	LOC390777 // RPS6KB1	1.06	0.7	none	weak	R2	branched DNA	1
161	SKI-RSI-332	CUGACCAUGCAGAGGAUGATT	UCAUCCUCUGCAUGGUCAGTT	NA	0.83	0.82	none	none	false positive	branched DNA	2
162	SKI-RSI-16597	AGGUUGUGGGCAAAGAUGUTT	ACAUCUUUGCCCACAACCUTT	CTSW	0.92	0.83	none	none	false positive	branched DNA	2
163	SKI-RSI-2943	UUUGGACUGGUUGGCACAGTT	CUGUGCCAACCAGUCCAAATT	PDCD4	1.11	0.69	none	weak	R2	branched DNA	1
164	SKI-RSI-13936	UUUCAUUCCAUUGGAAUUUTT	AAAUUCCAAUGGAAUGAAATT	GUCY2C	1.25	0.59	none	strong	R2	branched DNA	1
165	SKI-RSI-6126	AUGCACCGAACAGCUCCAUTT	AUGGAGCUGUUCGGUGCAUTT	LAMA4	1.56	0.31	none	strong	R2	branched DNA	1
166	SKI-RSI-10923	UUGAGCGAUUCCAGCUGCATT	UGCAGCUGGAAUCGCUCAATT	FAM3B	1.77	0.85	none	none	false positive	branched DNA	2
167	SKI-RSI-10494	UGCUUAUCUCAUCUGAAGCTT	GCUUCAGAUGAGAUAAGCATT	PCDHB8	0.93	0.28	none	strong	R2	branched DNA	1
168	SKI-RSI-21759	UACUUAAAGCCAGGGCCACTT	GUGGCCCUGGCUUUAAGUATT	FBXL10	1.32	0.77	none	none	false positive	branched DNA	2
169	SKI-RSI-13148	AUGGUGUGGCUCGUCGUGCTT	GCACGACGAGCCACACCAUTT	POU3F2	0.45	0.46	strong	strong	R1 and R2	branched DNA	1
170	SKI-RSI-10969	UUUGGAGCUCCCCAAACGCTT	GCGUUUGGGGAGCUCCAAATT	PTPRN2	0.39	0.26	strong	strong	R1 and R2	branched DNA	1
171	SKI-RSI-21440	AACACCAUCUACUUGAUGGTT	CCAUCAAGUAGAUGGUGUUTT	ATRX	1.31	0.78	none	none	false positive	branched DNA (R1), qPCR (R2)	2
172	SKI-RSI-3108	GGAAGUGUCAUGGAAGGUGTT	CACCUUCCAUGACACUUCCTT	Kua-UE // UBE2V1	0.7	0.29	weak	strong	R1 and R2	branched DNA	1
173	SKI-RSI-21105	AUAUGUAAGACCUUCCUUCTT	GAAGGAAGGUCUUACAUAUTT	MYOM2	0.38	0.25	strong	strong	R1 and R2	branched DNA	1
174	SKI-RSI-18974	UGUUCUUGAAGUCCCGCAGTT	CUGCGGGACUUCAAGAACATT	OLFML3	1.69	0.78	none	none	false positive	branched DNA	2
175	SKI-RSI-19748	UGGGCUUUUCUCUUCUCUCTT	GAGAGAAGAGAAAAGCCCATT	HSMPP8	1.47	1.43	none	none	false positive	branched DNA	2
176	SKI-RSI-1832	AUCCUGCAGAAUCACGUCCTT	GGACGUGAUUCUGCAGGAUTT	PRKCH	0.93	0.7	none	weak	R2	branched DNA (R1), qPCR (R2)	2
177	SKI-RSI-8174	ACUUUGGUUUCGGUGCAGCTT	GCUGCACCGAAACCAAAGUTT	CNTN1	0.63	0.23	weak	strong	R1 and R2	branched DNA	1
178	SKI-RSI-18862	UUCUUCUGGUCCAUACUCATT	UGAGUAUGGACCAGAAGAATT	XPA	0.45	0.66	strong	weak	R1 and R2	branched DNA	1
179	SKI-RSI-614	CUUGGUACAGCACAUGGUUTT	AACCAUGUGCUGUACCAAGTT	CCL20	0.55	0.82	strong	none	R1	branched DNA	1
186	SKI-RSI-3665	AUUUCGCACACGUCCGUGUTT	ACACGGACGUGUGCGAAAUTT	NA	0.86	0.61	none	weak	R2	branched DNA	1
215	SKI-RSI-9211	AGAAGUGUGACACGGGUCUTT	AGACCCGUGUCACACUUCUTT	NA	0.93	0.15	none	strong	R2	branched DNA	1
224	SKI-RSI-797	CUACCAUCAAUCCGGUAGGTT	CCUACCGGAUUGAUGGUAGTT	NA	0.94	0.84	none	none	false positive	branched DNA	2
227	SKI-RSI-8770	UCAACAAGCUAAGUCUGCCTT	GGCAGACUUAGCUUGUUGATT	NA	1.1	0.72	none	weak	R2	branched DNA	1
no hit	SKI-RSI-14026	AAAAGGCCUUCAAGCUGUUTT	AACAGCUUGAAGGCCUUUUTT	BAMBI	0.56	0.41	strong	strong	R1 and R2	branched DNA	1
no hit	SKI-RSI-3503	GCUGAAUGAGGGUAGUCUUTT	AAGACUACCCUCAUUCAGCTT	NAB1	0.28	0.64	strong	weak	R1 and R2	branched DNA	1
no hit	SKI-RSI-19425	AUGCACUGAAGAAUUUCUUTT	AAGAAAUUCUUCAGUGCAUTT	RABGEF1	0.43	0.75	strong	weak	R1 and R2	branched DNA	1
no rank	SKI-RSI-1416	AGGUCAUCACGUACUUUUUTT	AAAAAGUACGUGAUGACCUTT	AXIN2	0.16	1.09	strong	none	R1	branched DNA	1
no rank	SKI-RSI-22152	GAUGGACUGCAUACAUUGGTT	CCAAUGUAUGCAGUCCAUCTT	ZFYVE9	0.29	0.87	strong	none	R1	branched DNA	2
no rank	SKI-RSI-7015	UGAAGACAGUCCUAUGGACTT	GUCCAUAGGACUGUCUUCATT	ENG	0.42	0.97	strong	none	R1	branched DNA	1
no rank	SKI-RSI-22154	AUAAGCAGUAAGUAGCUGGTT	CCAGCUACUUACUGCUUAUTT	KPNB1	0.5	0.99	strong	none	R1	branched DNA	1
no rank	SKI-RSI-8742	AUAAGACAAGUGGUCGGGGTT	CCCCGACCACUUGUCUUAUTT	SMURF1	0.52	0.94	strong	none	R1	branched DNA	1
no rank	SKI-RSI-22159	UUAUAAGCCAAAGUGCGUCTT	GACGCACUUUGGCUUAUAATT	SMAD6	0.6	1.66	strong	none	R1	branched DNA	1
no rank	SKI-RSI-1483	UGUCCUGGUCACACUUCCATT	UGGAAGUGUGACCAGGACATT	AXIN1	0.23	0.5	strong	strong	R1 and R2	branched DNA	1
no rank	SKI-RSI-2361	CUCUGGGGAUUUGGAGGAUTT	AUCCUCCAAAUCCCCAGAGTT	SCYL1	1.07	0.71	none	weak	R2	branched DNA (R1), qPCR (R2)	2
